# Supplementary material for: 3,10,14,21-Tetra­kis(4-meth­oxy­phen­yl)penta­cyclo­[11.8.0.02,11.04,9.015,20]henicosa-1(21),2,4(9),5,7,10,13,15(20),16,18-decaen-12-one chloro­form monosolvate
Source: Acta Crystallogr Sect E Struct Rep Online. 2014 Jul 23;70(Pt 8):o873–4. doi: 10.1107/S1600536814016389 (PMC4158498; doi:10.1107/S1600536814016389)
Supplement: Supplementary file 1 [file e-70-0o873-sup1.cif]

##############################################################################
#                                                                            #
# This CIF contains the data in a paper accepted for publication in          #
# Acta Crystallographica Section E. It conforms to the requirements of       #
# Notes for Authors for Acta Crystallographica Section E, and has been       #
# peer reviewed under the auspices of the IUCr Commission on Journals.       #
#                                                                            #
# Full details of the Crystallographic Information File format               #
# are given in the paper "The Crystallographic Information File (CIF):       #
# a New Standard Archive File for Crystallography" by S. R. Hall, F. H.      #
# Allen and I. D. Brown [Acta Cryst. (1991), A47, 655-685].                  #
#                                                                            #
# The current version of the core CIF dictionary is obtainable from          #
# ftp://ftp.iucr.org/pub/cif_core.dic.                                       #
#                                                                            #
# Software is freely available for graphical display of the structure(s)     #
# in this CIF. For information consult the CIF software page                 #
# http://www.iucr.org/resources/cif/software.                                #
#                                                                            #
# This file may be used for bona fide research purposes within the           #
# scientific community so long as proper attribution is given to the journal # 
# article from which it was obtained.                                        #
#                                                                            #
##############################################################################
data_global
_audit_creation_method     SHELXL-97
_journal_date_recd_electronic     2014-06-23
_journal_date_accepted     2014-07-15
_journal_name_full     'Acta Crystallographica, Section E'
_journal_year     2014
_journal_volume     70
_journal_issue      8
_journal_page_first     o873
_journal_page_last     o874
_journal_paper_category     QO
_journal_paper_doi     10.1107/S1600536814016389
_journal_coeditor_code     TK5322
_publ_contact_author_name     'K. Sethusankar'
_publ_contact_author_address
;
Department of Physics
RKM Vivekananda College (Autonomous)
Chennai 600 004
India
;
_publ_contact_author_email     'ksethusankar@yahoo.co.in'
_publ_contact_author_fax     '044 091 2499 3057'
_publ_contact_author_phone     '044 091 24484170'
_publ_section_title
;\
3,10,14,21-Tetrakis(4-methoxyphenyl)pentacyclo[11.8.0.0^2,11^.0^4,9^.0^15,20^]\
henicosa-1(21),2,4(9),5,7,10,13,15(20),16,18-decaen-12-one chloroform
monosolvate
;
loop_
    _publ_author_name
    _publ_author_address
    'S. Gopinath'
;
Department of Physics
RKM Vivekananda College (Autonomous)
Chennai 600 004
India
;
    'P. Narayanan'
;
Department of Physics
RKM Vivekananda College (Autonomous)
Chennai 600 004
India
;
    'K. Sethusankar'
;
Department of Physics
RKM Vivekananda College (Autonomous)
Chennai 600 004
India
;
    'Meganathan Nandakumar'
;
Department of Organic Chemistry
University of Madras
Guindy Campus
Chennai 600 025
India
;
    'Arasambattu K Mohanakrishnan'
;
Department of Organic Chemistry
University of Madras
Guindy Campus
Chennai 600 025
India
;
data_I
_database_code_depnum_ccdc_archive 'CCDC 1014030'
_audit_creation_method     SHELXL-97
_chemical_name_systematic
;\
3,10,14,21-Tetrakis(4-methoxyphenyl)pentacyclo[11.8.0.0^2,11^.0^4,9^.0^15,20^]\
henicosa-1(21),2,4(9),5,7,10,13,15(20),16,18-decaen-12-one chloroform
monosolvate
;
_chemical_name_common     ?
_chemical_formula_moiety     'C49 H36 O5, C H Cl3'
_chemical_formula_sum     'C50 H37 Cl3 O5'
_chemical_formula_iupac     'C49 H36 O5, C H Cl3'
_chemical_formula_weight     824.15
_chemical_melting_point     ?
_symmetry_cell_setting     monoclinic
_symmetry_space_group_name_H-M     'P 2/n'
_symmetry_space_group_name_Hall     '-P 2yac'
loop_
    _symmetry_equiv_pos_as_xyz
    'x, y, z'
    '-x+1/2, y, -z+1/2'
    '-x, -y, -z'
    'x-1/2, -y, z-1/2'
_cell_length_a     9.7720(4)
_cell_length_b     12.0351(4)
_cell_length_c     17.3162(6)
_cell_angle_alpha     90.00
_cell_angle_beta     93.9470(10)
_cell_angle_gamma     90.00
_cell_volume     2031.68(13)
_cell_formula_units_Z     2
_cell_measurement_reflns_used     3474
_cell_measurement_theta_min     1.69
_cell_measurement_theta_max     24.75
_cell_measurement_temperature     296(2)
_exptl_crystal_description     block
_exptl_crystal_colour     yellow
_exptl_crystal_size_max     0.35
_exptl_crystal_size_mid     0.30
_exptl_crystal_size_min     0.30
_exptl_crystal_density_diffrn     1.347
_exptl_crystal_density_meas     ?
_exptl_crystal_density_method     'not measured'
_exptl_crystal_F_000     740
_exptl_absorpt_coefficient_mu     0.275
_exptl_absorpt_correction_type     multi-scan
_exptl_absorpt_process_details     '(SADABS; Bruker, 2008)'
_exptl_absorpt_correction_T_min     0.892
_exptl_absorpt_correction_T_max     0.934
_exptl_special_details     ?
_diffrn_ambient_temperature     296(2)
_diffrn_radiation_type     MoK\a
_diffrn_radiation_wavelength     0.71073
_diffrn_radiation_source     'fine-focus sealed tube'
_diffrn_radiation_monochromator     graphite
_diffrn_measurement_device_type     'Bruker Kappa APEXII CCD'
_diffrn_measurement_method     '\w &\f scans'
_diffrn_detector_area_resol_mean     ?
_diffrn_reflns_number     20614
_diffrn_reflns_av_R_equivalents     0.0252
_diffrn_reflns_av_sigmaI/netI     0.0198
_diffrn_reflns_theta_min     1.69
_diffrn_reflns_theta_max     24.75
_diffrn_reflns_theta_full     24.75
_diffrn_measured_fraction_theta_max     0.996
_diffrn_measured_fraction_theta_full     0.996
_diffrn_reflns_limit_h_min     -11
_diffrn_reflns_limit_h_max     11
_diffrn_reflns_limit_k_min     -14
_diffrn_reflns_limit_k_max     14
_diffrn_reflns_limit_l_min     -20
_diffrn_reflns_limit_l_max     20
_diffrn_standards_number     ?
_diffrn_standards_interval_count     ?
_diffrn_standards_interval_time     ?
_diffrn_standards_decay_%     ?
_refine_special_details
;
Refinement of <i>F</i>^2^ against ALL reflections. The weighted <i>R</i>-factor
<i>wR</i> and goodness of fit <i>S</i> are based on <i>F</i>^2^, conventional
<i>R</i>-factors <i>R</i> are based on <i>F</i>, with <i>F</i> set to zero for
negative <i>F</i>^2^. The threshold expression of <i>F</i>^2^ >
\s(<i>F</i>^2^) is used only for calculating <i>R</i>-factors(gt) <i>etc</i>.
and is not relevant to the choice of reflections for refinement.
<i>R</i>-factors based on <i>F</i>^2^ are statistically about twice as large
as those based on <i>F</i>, and <i>R</i>- factors based on ALL data will be
even larger.
;
_reflns_number_total     3474
_reflns_number_gt     2664
_reflns_threshold_expression     I>2\s(I)
_refine_ls_structure_factor_coef     Fsqd
_refine_ls_matrix_type     full
_refine_ls_R_factor_all     0.0524
_refine_ls_R_factor_gt     0.0397
_refine_ls_wR_factor_gt     0.1173
_refine_ls_wR_factor_ref     0.1248
_refine_ls_goodness_of_fit_ref     1.094
_refine_ls_restrained_S_all     1.094
_refine_ls_number_reflns     3474
_refine_ls_number_parameters     248
_refine_ls_number_restraints     0
_refine_ls_hydrogen_treatment     constr
_refine_ls_weighting_scheme     calc
_refine_ls_weighting_details
         'calc w=1/[\s^2^(Fo^2^)+(0.0692P)^2^+0.1579P] where P=(Fo^2^+2Fc^2^)/3'
_atom_sites_solution_hydrogens     geom
_atom_sites_solution_primary     direct
_atom_sites_solution_secondary     difmap
_refine_ls_shift/su_max     0.000
_refine_ls_shift/su_mean     0.000
_refine_diff_density_max     0.130
_refine_diff_density_min     -0.147
_refine_ls_extinction_method     'SHELXL97 (Sheldrick, 2008)'
_refine_ls_extinction_coef     0.0041(10)
_refine_ls_extinction_expression
                                  'Fc^*^=kFc[1+0.001xFc^2^\l^3^/sin(2\q)]^-1/4^'
loop_
    _atom_type_symbol
    _atom_type_description
    _atom_type_scat_dispersion_real
    _atom_type_scat_dispersion_imag
    _atom_type_scat_source
    'C' 'C' 0.0033 0.0016
                         'International Tables Vol C Tables 4.2.6.8 and 6.1.1.4'
    'H' 'H' 0.0000 0.0000
                         'International Tables Vol C Tables 4.2.6.8 and 6.1.1.4'
    'O' 'O' 0.0106 0.0060
                         'International Tables Vol C Tables 4.2.6.8 and 6.1.1.4'
_computing_data_collection     'APEX2 (Bruker, 2008)'
_computing_cell_refinement     'APEX2 (Bruker, 2008)'
_computing_data_reduction     'SAINT (Bruker, 2008)'
_computing_structure_solution     'SHELXS97 (Sheldrick, 2008)'
_computing_structure_refinement     'SHELXL97 (Sheldrick, 2008)'
_computing_molecular_graphics
'ORTEP-3 for Windows (Farrugia, 2012) and Mercury (Macrae, <i>et al.</i>, 2008)'
_computing_publication_material
                            'SHELXL97 (Sheldrick, 2008) and PLATON (Spek, 2009)'
loop_
    _atom_site_type_symbol
    _atom_site_label
    _atom_site_fract_x
    _atom_site_fract_y
    _atom_site_fract_z
    _atom_site_U_iso_or_equiv
    _atom_site_adp_type
    _atom_site_calc_flag
    _atom_site_refinement_flags
    _atom_site_occupancy
    _atom_site_symmetry_multiplicity
    _atom_site_disorder_assembly
    _atom_site_disorder_group
    O O1 0.70322(14) 0.19072(11) -0.01039(8) 0.0743(4) Uani d . 1 1 . .
    O O2 1.07295(15) 1.23830(11) 0.27627(8) 0.0773(4) Uani d . 1 1 . .
    O O3 0.7500 0.48212(15) 0.2500 0.0629(5) Uani d S 1 2 . .
    C C1 0.78181(15) 0.71567(14) 0.05173(8) 0.0461(4) Uani d . 1 1 . .
    C C2 0.77909(16) 0.69508(16) -0.02894(8) 0.0524(4) Uani d . 1 1 . .
    H H2 0.7573 0.6243 -0.0476 0.063 Uiso calc R 1 1 . .
    C C3 0.80786(17) 0.77710(16) -0.07986(9) 0.0575(5) Uani d . 1 1 . .
    H H3 0.8026 0.7626 -0.1327 0.069 Uiso calc R 1 1 . .
    C C4 0.84506(19) 0.88229(16) -0.05267(9) 0.0600(5) Uani d . 1 1 . .
    H H4 0.8680 0.9371 -0.0873 0.072 Uiso calc R 1 1 . .
    C C5 0.84809(18) 0.90560(16) 0.02447(9) 0.0564(4) Uani d . 1 1 . .
    H H5 0.8746 0.9761 0.0416 0.068 Uiso calc R 1 1 . .
    C C6 0.81187(15) 0.82512(14) 0.07917(8) 0.0468(4) Uani d . 1 1 . .
    C C7 0.80505(16) 0.85209(13) 0.16025(8) 0.0465(4) Uani d . 1 1 . .
    C C8 0.76176(15) 0.76959(13) 0.20778(8) 0.0449(4) Uani d . 1 1 . .
    C C9 0.75067(15) 0.65740(13) 0.18137(8) 0.0464(4) Uani d . 1 1 . .
    C C10 0.75817(15) 0.62789(13) 0.10526(8) 0.0452(4) Uani d . 1 1 . .
    C C11 0.74288(16) 0.51114(14) 0.07819(8) 0.0471(4) Uani d . 1 1 . .
    C C12 0.61738(17) 0.45959(15) 0.07359(10) 0.0575(5) Uani d . 1 1 . .
    H H12 0.5419 0.4976 0.0903 0.069 Uiso calc R 1 1 . .
    C C13 0.59946(18) 0.35266(15) 0.04487(11) 0.0627(5) Uani d . 1 1 . .
    H H13 0.5132 0.3197 0.0424 0.075 Uiso calc R 1 1 . .
    C C14 0.71000(18) 0.29579(14) 0.02007(9) 0.0534(4) Uani d . 1 1 . .
    C C15 0.83762(18) 0.34534(16) 0.02556(10) 0.0599(5) Uani d . 1 1 . .
    H H15 0.9134 0.3068 0.0098 0.072 Uiso calc R 1 1 . .
    C C16 0.85313(17) 0.45107(15) 0.05413(10) 0.0548(4) Uani d . 1 1 . .
    H H16 0.9398 0.4833 0.0575 0.066 Uiso calc R 1 1 . .
    C C17 0.86294(16) 0.95837(13) 0.19126(8) 0.0463(4) Uani d . 1 1 . .
    C C18 0.97613(17) 0.95292(14) 0.24523(9) 0.0545(4) Uani d . 1 1 . .
    H H18 1.0070 0.8839 0.2631 0.065 Uiso calc R 1 1 . .
    C C19 1.04222(19) 1.04640(15) 0.27230(10) 0.0608(5) Uani d . 1 1 . .
    H H19 1.1177 1.0405 0.3078 0.073 Uiso calc R 1 1 . .
    C C20 0.99703(18) 1.15006(14) 0.24698(10) 0.0554(4) Uani d . 1 1 . .
    C C21 0.88557(18) 1.15873(15) 0.19489(9) 0.0549(4) Uani d . 1 1 . .
    H H21 0.8545 1.2282 0.1780 0.066 Uiso calc R 1 1 . .
    C C22 0.81949(17) 1.06346(14) 0.16761(9) 0.0521(4) Uani d . 1 1 . .
    H H22 0.7437 1.0701 0.1324 0.063 Uiso calc R 1 1 . .
    C C23 0.5727(3) 0.14149(19) -0.02289(16) 0.0952(7) Uani d . 1 1 . .
    H H23A 0.5322 0.1330 0.0257 0.143 Uiso calc R 1 1 . .
    H H23B 0.5817 0.0699 -0.0465 0.143 Uiso calc R 1 1 . .
    H H23C 0.5152 0.1880 -0.0564 0.143 Uiso calc R 1 1 . .
    C C24 1.0313(3) 1.34544(17) 0.25541(15) 0.0896(7) Uani d . 1 1 . .
    H H24A 1.0311 1.3536 0.2003 0.134 Uiso calc R 1 1 . .
    H H24B 1.0935 1.3983 0.2801 0.134 Uiso calc R 1 1 . .
    H H24C 0.9405 1.3583 0.2715 0.134 Uiso calc R 1 1 . .
    C C25 0.7500 0.5833(2) 0.2500 0.0468(5) Uani d S 1 2 . .
loop_
    _atom_site_aniso_label
    _atom_site_aniso_U_11
    _atom_site_aniso_U_22
    _atom_site_aniso_U_33
    _atom_site_aniso_U_12
    _atom_site_aniso_U_13
    _atom_site_aniso_U_23
    O1 0.0740(9) 0.0585(8) 0.0895(10) -0.0005(7) -0.0016(7) -0.0103(7)
    O2 0.0810(10) 0.0622(9) 0.0863(10) -0.0095(7) -0.0112(7) -0.0093(7)
    O3 0.0864(13) 0.0581(11) 0.0450(9) 0.000 0.0103(8) 0.000
    C1 0.0364(8) 0.0661(11) 0.0362(8) -0.0031(7) 0.0044(6) 0.0009(7)
    C2 0.0466(9) 0.0760(11) 0.0348(8) -0.0049(8) 0.0037(6) -0.0056(8)
    C3 0.0545(10) 0.0845(13) 0.0337(8) -0.0034(9) 0.0052(7) 0.0020(8)
    C4 0.0624(11) 0.0786(13) 0.0398(9) -0.0077(9) 0.0087(7) 0.0087(9)
    C5 0.0576(10) 0.0685(12) 0.0437(9) -0.0113(8) 0.0072(7) 0.0044(8)
    C6 0.0400(8) 0.0644(10) 0.0362(8) -0.0036(7) 0.0045(6) 0.0022(7)
    C7 0.0440(9) 0.0581(10) 0.0375(8) -0.0006(7) 0.0041(6) 0.0026(7)
    C8 0.0458(9) 0.0565(10) 0.0327(8) -0.0012(7) 0.0045(6) 0.0001(7)
    C9 0.0446(9) 0.0598(10) 0.0354(8) -0.0022(7) 0.0066(6) 0.0002(7)
    C10 0.0370(8) 0.0613(10) 0.0379(8) -0.0033(7) 0.0073(6) -0.0039(7)
    C11 0.0462(9) 0.0639(10) 0.0314(7) -0.0036(7) 0.0042(6) 0.0003(7)
    C12 0.0416(9) 0.0690(12) 0.0627(11) -0.0015(8) 0.0105(7) -0.0104(9)
    C13 0.0471(10) 0.0662(12) 0.0749(12) -0.0092(8) 0.0048(8) -0.0065(9)
    C14 0.0564(10) 0.0553(10) 0.0480(9) 0.0004(8) -0.0001(7) -0.0010(8)
    C15 0.0509(10) 0.0713(12) 0.0579(10) 0.0069(9) 0.0070(8) -0.0058(9)
    C16 0.0424(9) 0.0687(12) 0.0541(10) -0.0057(8) 0.0080(7) -0.0070(8)
    C17 0.0456(9) 0.0572(10) 0.0365(8) -0.0026(7) 0.0056(6) 0.0022(7)
    C18 0.0574(10) 0.0554(10) 0.0498(9) 0.0041(8) -0.0032(7) 0.0042(8)
    C19 0.0582(10) 0.0671(12) 0.0549(10) -0.0007(9) -0.0119(8) 0.0001(8)
    C20 0.0553(10) 0.0579(11) 0.0532(10) -0.0032(8) 0.0053(8) -0.0036(8)
    C21 0.0607(11) 0.0566(10) 0.0483(9) 0.0021(8) 0.0094(8) 0.0072(8)
    C22 0.0498(9) 0.0648(11) 0.0414(8) 0.0004(8) 0.0009(7) 0.0076(8)
    C23 0.0904(17) 0.0707(14) 0.123(2) -0.0214(12) -0.0012(14) -0.0209(13)
    C24 0.1026(18) 0.0595(13) 0.1068(18) -0.0005(12) 0.0071(13) -0.0168(12)
    C25 0.0465(12) 0.0525(15) 0.0421(12) 0.000 0.0088(9) 0.000
_geom_special_details
;
All e.s.d.'s (except the e.s.d. in the dihedral angle between two l.s. planes)
are estimated using the full covariance matrix. The cell e.s.d.'s are taken
into account individually in the estimation of e.s.d.'s in distances, angles
and torsion angles; correlations between e.s.d.'s in cell parameters are only
used when they are defined by crystal symmetry. An approximate (isotropic)
treatment of cell e.s.d.'s is used for estimating e.s.d.'s involving l.s.
planes.
;
loop_
    _geom_bond_atom_site_label_1
    _geom_bond_atom_site_label_2
    _geom_bond_site_symmetry_2
    _geom_bond_distance
    _geom_bond_publ_flag
    O1 C14 . 1.370(2) ?
    O1 C23 . 1.410(3) ?
    O2 C20 . 1.372(2) ?
    O2 C24 . 1.392(2) ?
    O3 C25 . 1.217(3) ?
    C1 C2 . 1.417(2) ?
    C1 C6 . 1.424(2) ?
    C1 C10 . 1.435(2) ?
    C2 C3 . 1.366(2) ?
    C2 H2 . 0.9300 ?
    C3 C4 . 1.390(3) ?
    C3 H3 . 0.9300 ?
    C4 C5 . 1.363(2) ?
    C4 H4 . 0.9300 ?
    C5 C6 . 1.417(2) ?
    C5 H5 . 0.9300 ?
    C6 C7 . 1.447(2) ?
    C7 C8 . 1.375(2) ?
    C7 C17 . 1.484(2) ?
    C8 C9 . 1.427(2) ?
    C8 C8 2_655 1.496(3) ?
    C9 C10 . 1.372(2) ?
    C9 C25 . 1.486(2) ?
    C10 C11 . 1.486(2) ?
    C11 C12 . 1.372(2) ?
    C11 C16 . 1.385(2) ?
    C12 C13 . 1.386(2) ?
    C12 H12 . 0.9300 ?
    C13 C14 . 1.373(2) ?
    C13 H13 . 0.9300 ?
    C14 C15 . 1.380(2) ?
    C15 C16 . 1.370(2) ?
    C15 H15 . 0.9300 ?
    C16 H16 . 0.9300 ?
    C17 C22 . 1.387(2) ?
    C17 C18 . 1.400(2) ?
    C18 C19 . 1.364(2) ?
    C18 H18 . 0.9300 ?
    C19 C20 . 1.385(2) ?
    C19 H19 . 0.9300 ?
    C20 C21 . 1.369(2) ?
    C21 C22 . 1.383(2) ?
    C21 H21 . 0.9300 ?
    C22 H22 . 0.9300 ?
    C23 H23A . 0.9600 ?
    C23 H23B . 0.9600 ?
    C23 H23C . 0.9600 ?
    C24 H24A . 0.9600 ?
    C24 H24B . 0.9600 ?
    C24 H24C . 0.9600 ?
    C25 C9 2_655 1.486(2) ?
loop_
    _geom_angle_atom_site_label_1
    _geom_angle_atom_site_label_2
    _geom_angle_atom_site_label_3
    _geom_angle_site_symmetry_1
    _geom_angle_site_symmetry_3
    _geom_angle
    _geom_angle_publ_flag
    C14 O1 C23 . . 117.79(16) ?
    C20 O2 C24 . . 118.67(16) ?
    C2 C1 C6 . . 118.69(14) ?
    C2 C1 C10 . . 121.01(15) ?
    C6 C1 C10 . . 120.29(13) ?
    C3 C2 C1 . . 121.29(16) ?
    C3 C2 H2 . . 119.4 ?
    C1 C2 H2 . . 119.4 ?
    C2 C3 C4 . . 120.01(15) ?
    C2 C3 H3 . . 120.0 ?
    C4 C3 H3 . . 120.0 ?
    C5 C4 C3 . . 120.45(16) ?
    C5 C4 H4 . . 119.8 ?
    C3 C4 H4 . . 119.8 ?
    C4 C5 C6 . . 121.66(17) ?
    C4 C5 H5 . . 119.2 ?
    C6 C5 H5 . . 119.2 ?
    C5 C6 C1 . . 117.69(14) ?
    C5 C6 C7 . . 121.72(15) ?
    C1 C6 C7 . . 120.59(14) ?
    C8 C7 C6 . . 117.10(14) ?
    C8 C7 C17 . . 122.09(13) ?
    C6 C7 C17 . . 120.16(14) ?
    C7 C8 C9 . . 120.74(13) ?
    C7 C8 C8 . 2_655 131.26(10) ?
    C9 C8 C8 . 2_655 107.44(8) ?
    C10 C9 C8 . . 123.01(14) ?
    C10 C9 C25 . . 128.04(15) ?
    C8 C9 C25 . . 108.43(13) ?
    C9 C10 C1 . . 116.85(14) ?
    C9 C10 C11 . . 122.49(14) ?
    C1 C10 C11 . . 120.66(13) ?
    C12 C11 C16 . . 117.21(16) ?
    C12 C11 C10 . . 121.07(15) ?
    C16 C11 C10 . . 121.68(14) ?
    C11 C12 C13 . . 122.07(16) ?
    C11 C12 H12 . . 119.0 ?
    C13 C12 H12 . . 119.0 ?
    C14 C13 C12 . . 119.50(16) ?
    C14 C13 H13 . . 120.2 ?
    C12 C13 H13 . . 120.2 ?
    O1 C14 C13 . . 124.23(16) ?
    O1 C14 C15 . . 116.43(16) ?
    C13 C14 C15 . . 119.34(16) ?
    C16 C15 C14 . . 120.23(16) ?
    C16 C15 H15 . . 119.9 ?
    C14 C15 H15 . . 119.9 ?
    C15 C16 C11 . . 121.63(16) ?
    C15 C16 H16 . . 119.2 ?
    C11 C16 H16 . . 119.2 ?
    C22 C17 C18 . . 116.85(15) ?
    C22 C17 C7 . . 125.30(14) ?
    C18 C17 C7 . . 117.72(14) ?
    C19 C18 C17 . . 121.63(16) ?
    C19 C18 H18 . . 119.2 ?
    C17 C18 H18 . . 119.2 ?
    C18 C19 C20 . . 120.08(15) ?
    C18 C19 H19 . . 120.0 ?
    C20 C19 H19 . . 120.0 ?
    C21 C20 O2 . . 124.73(16) ?
    C21 C20 C19 . . 119.94(16) ?
    O2 C20 C19 . . 115.32(15) ?
    C20 C21 C22 . . 119.56(16) ?
    C20 C21 H21 . . 120.2 ?
    C22 C21 H21 . . 120.2 ?
    C21 C22 C17 . . 121.93(15) ?
    C21 C22 H22 . . 119.0 ?
    C17 C22 H22 . . 119.0 ?
    O1 C23 H23A . . 109.5 ?
    O1 C23 H23B . . 109.5 ?
    H23A C23 H23B . . 109.5 ?
    O1 C23 H23C . . 109.5 ?
    H23A C23 H23C . . 109.5 ?
    H23B C23 H23C . . 109.5 ?
    O2 C24 H24A . . 109.5 ?
    O2 C24 H24B . . 109.5 ?
    H24A C24 H24B . . 109.5 ?
    O2 C24 H24C . . 109.5 ?
    H24A C24 H24C . . 109.5 ?
    H24B C24 H24C . . 109.5 ?
    O3 C25 C9 . . 126.89(10) ?
    O3 C25 C9 . 2_655 126.89(10) ?
    C9 C25 C9 . 2_655 106.22(19) ?
loop_
    _geom_torsion_atom_site_label_1
    _geom_torsion_atom_site_label_2
    _geom_torsion_atom_site_label_3
    _geom_torsion_atom_site_label_4
    _geom_torsion_site_symmetry_1
    _geom_torsion_site_symmetry_2
    _geom_torsion_site_symmetry_3
    _geom_torsion_site_symmetry_4
    _geom_torsion
    _geom_torsion_publ_flag
    C6 C1 C2 C3 . . . . 1.6(2) ?
    C10 C1 C2 C3 . . . . -176.88(14) ?
    C1 C2 C3 C4 . . . . 2.1(3) ?
    C2 C3 C4 C5 . . . . -2.5(3) ?
    C3 C4 C5 C6 . . . . -1.0(3) ?
    C4 C5 C6 C1 . . . . 4.6(2) ?
    C4 C5 C6 C7 . . . . -175.27(16) ?
    C2 C1 C6 C5 . . . . -4.9(2) ?
    C10 C1 C6 C5 . . . . 173.64(14) ?
    C2 C1 C6 C7 . . . . 175.05(14) ?
    C10 C1 C6 C7 . . . . -6.4(2) ?
    C5 C6 C7 C8 . . . . 176.60(15) ?
    C1 C6 C7 C8 . . . . -3.3(2) ?
    C5 C6 C7 C17 . . . . -12.5(2) ?
    C1 C6 C7 C17 . . . . 167.62(13) ?
    C6 C7 C8 C9 . . . . 12.1(2) ?
    C17 C7 C8 C9 . . . . -158.68(14) ?
    C6 C7 C8 C8 . . . 2_655 -177.58(19) ?
    C17 C7 C8 C8 . . . 2_655 11.7(3) ?
    C7 C8 C9 C10 . . . . -11.7(2) ?
    C8 C8 C9 C10 2_655 . . . 175.83(15) ?
    C7 C8 C9 C25 . . . . 160.57(13) ?
    C8 C8 C9 C25 2_655 . . . -11.85(19) ?
    C8 C9 C10 C1 . . . . 1.6(2) ?
    C25 C9 C10 C1 . . . . -169.11(12) ?
    C8 C9 C10 C11 . . . . -178.39(14) ?
    C25 C9 C10 C11 . . . . 10.9(2) ?
    C2 C1 C10 C9 . . . . -174.37(14) ?
    C6 C1 C10 C9 . . . . 7.2(2) ?
    C2 C1 C10 C11 . . . . 5.6(2) ?
    C6 C1 C10 C11 . . . . -172.82(13) ?
    C9 C10 C11 C12 . . . . 73.0(2) ?
    C1 C10 C11 C12 . . . . -107.00(18) ?
    C9 C10 C11 C16 . . . . -109.20(17) ?
    C1 C10 C11 C16 . . . . 70.8(2) ?
    C16 C11 C12 C13 . . . . -1.2(3) ?
    C10 C11 C12 C13 . . . . 176.72(16) ?
    C11 C12 C13 C14 . . . . 0.0(3) ?
    C23 O1 C14 C13 . . . . 5.4(3) ?
    C23 O1 C14 C15 . . . . -174.72(18) ?
    C12 C13 C14 O1 . . . . -178.90(16) ?
    C12 C13 C14 C15 . . . . 1.2(3) ?
    O1 C14 C15 C16 . . . . 178.89(16) ?
    C13 C14 C15 C16 . . . . -1.2(3) ?
    C14 C15 C16 C11 . . . . 0.0(3) ?
    C12 C11 C16 C15 . . . . 1.2(2) ?
    C10 C11 C16 C15 . . . . -176.70(15) ?
    C8 C7 C17 C22 . . . . -128.22(17) ?
    C6 C7 C17 C22 . . . . 61.3(2) ?
    C8 C7 C17 C18 . . . . 56.0(2) ?
    C6 C7 C17 C18 . . . . -114.44(17) ?
    C22 C17 C18 C19 . . . . -1.2(3) ?
    C7 C17 C18 C19 . . . . 174.98(16) ?
    C17 C18 C19 C20 . . . . 0.6(3) ?
    C24 O2 C20 C21 . . . . 3.5(3) ?
    C24 O2 C20 C19 . . . . -177.98(18) ?
    C18 C19 C20 C21 . . . . 0.2(3) ?
    C18 C19 C20 O2 . . . . -178.36(16) ?
    O2 C20 C21 C22 . . . . 178.03(16) ?
    C19 C20 C21 C22 . . . . -0.4(3) ?
    C20 C21 C22 C17 . . . . -0.2(3) ?
    C18 C17 C22 C21 . . . . 1.0(2) ?
    C7 C17 C22 C21 . . . . -174.84(15) ?
    C10 C9 C25 O3 . . . . -3.49(18) ?
    C8 C9 C25 O3 . . . . -175.31(7) ?
    C10 C9 C25 C9 . . . 2_655 176.51(18) ?
    C8 C9 C25 C9 . . . 2_655 4.69(7) ?
loop_
    _geom_hbond_atom_site_label_D
    _geom_hbond_atom_site_label_H
    _geom_hbond_atom_site_label_A
    _geom_hbond_site_symmetry_A
    _geom_hbond_distance_DH
    _geom_hbond_distance_HA
    _geom_hbond_distance_DA
    _geom_hbond_angle_DHA
    C24 H24c O3 1_565 0.96 2.39 3.199(3) 141
_iucr_refine_instructions_details
;
TITL gopi in P2/n
CELL  0.71073   9.7720  12.0351  17.3162   90.000   93.947   90.000
ZERR     2.00   0.0004   0.0004   0.0006    0.000    0.001    0.000
LATT   1
SYMM  1/2 - X,   Y, 1/2 - Z
SFAC  C    H    O   CL
UNIT  100  74   10  6
MERG   2
FMAP   2
PLAN   20
SIZE   0.30   0.30   0.35
BOND   $H
ACTA
CONF
L.S.  15
WGHT    0.069200    0.157900
EXTI    0.004065
FVAR       1.67568
O1    3    0.703225    0.190718   -0.010388    11.00000    0.07398    0.05848 =
         0.08945   -0.01025   -0.00161   -0.00046
O2    3    1.072947    1.238299    0.276271    11.00000    0.08102    0.06222 =
         0.08635   -0.00935   -0.01117   -0.00947
O3    3    0.750000    0.482121    0.250000    10.50000    0.08638    0.05806 =
         0.04499    0.00000    0.01030    0.00000
C1    1    0.781807    0.715673    0.051734    11.00000    0.03637    0.06605 =
         0.03620    0.00092    0.00444   -0.00307
C2    1    0.779092    0.695082   -0.028944    11.00000    0.04658    0.07597 =
         0.03477   -0.00555    0.00373   -0.00493
AFIX  43
H2    2    0.757292    0.624335   -0.047570    11.00000   -1.20000
AFIX   0
C3    1    0.807860    0.777095   -0.079864    11.00000    0.05450    0.08449 =
         0.03368    0.00201    0.00521   -0.00338
AFIX  43
H3    2    0.802567    0.762584   -0.132737    11.00000   -1.20000
AFIX   0
C4    1    0.845062    0.882286   -0.052669    11.00000    0.06241    0.07863 =
         0.03978    0.00874    0.00874   -0.00769
AFIX  43
H4    2    0.868036    0.937119   -0.087341    11.00000   -1.20000
AFIX   0
C5    1    0.848094    0.905598    0.024465    11.00000    0.05759    0.06846 =
         0.04367    0.00436    0.00722   -0.01134
AFIX  43
H5    2    0.874609    0.976114    0.041609    11.00000   -1.20000
AFIX   0
C6    1    0.811874    0.825125    0.079169    11.00000    0.04003    0.06445 =
         0.03619    0.00224    0.00453   -0.00357
C7    1    0.805051    0.852087    0.160254    11.00000    0.04402    0.05814 =
         0.03753    0.00258    0.00415   -0.00063
C8    1    0.761765    0.769594    0.207777    11.00000    0.04584    0.05647 =
         0.03270    0.00006    0.00447   -0.00115
C9    1    0.750669    0.657396    0.181372    11.00000    0.04464    0.05976 =
         0.03541    0.00016    0.00659   -0.00219
C10   1    0.758168    0.627891    0.105257    11.00000    0.03701    0.06127 =
         0.03788   -0.00390    0.00730   -0.00328
C11   1    0.742884    0.511137    0.078187    11.00000    0.04620    0.06394 =
         0.03144    0.00027    0.00422   -0.00357
C12   1    0.617376    0.459593    0.073593    11.00000    0.04162    0.06904 =
         0.06271   -0.01042    0.01049   -0.00152
AFIX  43
H12   2    0.541945    0.497569    0.090267    11.00000   -1.20000
AFIX   0
C13   1    0.599456    0.352661    0.044872    11.00000    0.04709    0.06619 =
         0.07495   -0.00652    0.00477   -0.00924
AFIX  43
H13   2    0.513179    0.319717    0.042430    11.00000   -1.20000
AFIX   0
C14   1    0.710005    0.295788    0.020069    11.00000    0.05639    0.05535 =
         0.04803   -0.00099   -0.00011    0.00035
C15   1    0.837618    0.345344    0.025555    11.00000    0.05088    0.07131 =
         0.05788   -0.00575    0.00698    0.00687
AFIX  43
H15   2    0.913366    0.306838    0.009801    11.00000   -1.20000
AFIX   0
C16   1    0.853133    0.451067    0.054126    11.00000    0.04239    0.06868 =
         0.05412   -0.00700    0.00799   -0.00571
AFIX  43
H16   2    0.939828    0.483310    0.057451    11.00000   -1.20000
AFIX   0
C17   1    0.862944    0.958369    0.191257    11.00000    0.04558    0.05724 =
         0.03648    0.00223    0.00559   -0.00259
C18   1    0.976126    0.952916    0.245231    11.00000    0.05741    0.05543 =
         0.04975    0.00423   -0.00316    0.00407
AFIX  43
H18   2    1.007043    0.883851    0.263084    11.00000   -1.20000
AFIX   0
C19   1    1.042218    1.046397    0.272301    11.00000    0.05818    0.06708 =
         0.05486    0.00008   -0.01187   -0.00075
AFIX  43
H19   2    1.117716    1.040493    0.307806    11.00000   -1.20000
AFIX   0
C20   1    0.997027    1.150064    0.246977    11.00000    0.05526    0.05793 =
         0.05316   -0.00355    0.00531   -0.00321
C21   1    0.885565    1.158726    0.194894    11.00000    0.06066    0.05656 =
         0.04829    0.00717    0.00936    0.00206
AFIX  43
H21   2    0.854511    1.228209    0.177982    11.00000   -1.20000
AFIX   0
C22   1    0.819493    1.063464    0.167613    11.00000    0.04978    0.06475 =
         0.04141    0.00761    0.00091    0.00038
AFIX  43
H22   2    0.743700    1.070063    0.132379    11.00000   -1.20000
AFIX   0
C23   1    0.572662    0.141485   -0.022887    11.00000    0.09038    0.07065 =
         0.12342   -0.02088   -0.00118   -0.02142
AFIX 137
H23A  2    0.532162    0.133016    0.025729    11.00000   -1.50000
H23B  2    0.581734    0.069906   -0.046462    11.00000   -1.50000
H23C  2    0.515188    0.188010   -0.056440    11.00000   -1.50000
AFIX   0
C24   1    1.031298    1.345436    0.255414    11.00000    0.10258    0.05946 =
         0.10681   -0.01676    0.00714   -0.00048
AFIX 137
H24A  2    1.031135    1.353603    0.200259    11.00000   -1.50000
H24B  2    1.093497    1.398302    0.280131    11.00000   -1.50000
H24C  2    0.940546    1.358277    0.271470    11.00000   -1.50000
AFIX   0
C25   1    0.750000    0.583259    0.250000    10.50000    0.04648    0.05253 =
         0.04209    0.00000    0.00879    0.00000
HKLF 4
REM  MUTHU in P2/n
REM R1 =  0.0397 for   2664 Fo > 4sig(Fo)  and  0.0524 for all   3474 data
REM    248 parameters refined using      0 restraints
END
;
loop_
    _platon_squeeze_void_nr
    _platon_squeeze_void_average_x
    _platon_squeeze_void_average_y
    _platon_squeeze_void_average_z
    _platon_squeeze_void_volume
    _platon_squeeze_void_count_electrons
    _platon_squeeze_void_content
    1 0.250 0.675 0.250 173 58 ' '
    2 0.750 0.324 0.750 173 58 ' '
_platon_squeeze_details
;
The void in the crystal contains a highly disordered molecule of
chloroform which has been removed from the intensity data using the
program SQUEEZE in PLATON(Spek, 2004). The electron count from the
SQUEEZE result confirms the removed solvent is chloroform. There are
two molecules of chloroform in the unit cell. The chloroform is included
in the chemical formula.
;
