# Supplementary material for: 3,10,14,21-Tetra­kis(4-meth­oxy­phen­yl)penta­cyclo­[11.8.0.02,11.04,9.015,20]henicosa-1(21),2,4(9),5,7,10,13,15(20),16,18-decaen-12-one chloro­form monosolvate
Source: Acta Crystallogr Sect E Struct Rep Online. 2014 Jul 23;70(Pt 8):o873–4. doi: 10.1107/S1600536814016389 (PMC4158498; doi:10.1107/S1600536814016389)
Supplement: Supplementary file 2 [file e-70-0o873-Isup2.hkl]

# 
# h,k,l, Fc-squared, Fo-squared, sigma(Fo-squared) and status flag 
# 
data_I
_shelx_title ' MUTHU in P2/n' 
_shelx_refln_list_code          4 
_shelx_F_calc_maximum      188.42 
_exptl_crystal_F_000       740.00 
_reflns_d_resolution_high  0.8489 
 
loop_ 
 _symmetry_equiv_pos_as_xyz 
 'x, y, z' 
 '-x+1/2, y, -z+1/2' 
 '-x, -y, -z' 
 'x-1/2, -y, z-1/2' 
 
_cell_length_a     9.7720 
_cell_length_b    12.0351 
_cell_length_c    17.3162 
_cell_angle_alpha  90.000 
_cell_angle_beta   93.947 
_cell_angle_gamma  90.000 
 
_shelx_F_squared_multiplier     1.000 
 
loop_ 
 _refln_index_h 
 _refln_index_k 
 _refln_index_l 
 _refln_F_squared_calc 
 _refln_F_squared_meas 
 _refln_F_squared_sigma 
 _refln_observed_status 
   2   0   0    18690.31    19370.98    219.81 o 
   4   0   0     1965.34     1964.38     17.16 o 
   6   0   0       50.64       41.36      9.71 o 
   8   0   0      139.48      130.32      9.03 o 
  10   0   0       15.37       11.04      2.56 o 
   0   1   0     1094.92     2460.08      0.03 o 
   1   1   0     8848.25     8278.31     15.66 o 
   2   1   0     4705.55     4648.94     34.02 o 
   3   1   0     4388.88     4566.58     33.12 o 
   4   1   0      956.87      987.89      6.16 o 
   5   1   0     1540.47     1584.25     11.61 o 
   6   1   0     1990.86     2017.51     22.96 o 
   7   1   0        0.26        0.18      3.73 o 
   8   1   0      394.81      394.66      7.03 o 
   9   1   0       47.35       49.49      3.67 o 
  10   1   0       51.43       53.64      8.28 o 
  11   1   0       19.41       16.22      3.42 o 
   0   2   0     2667.57     2718.69     53.63 o 
   1   2   0      227.67      257.41     18.27 o 
   2   2   0     2706.80     2626.53     23.15 o 
   3   2   0     2724.68     2931.74     34.84 o 
   4   2   0     1116.85     1096.41     11.94 o 
   5   2   0     3387.72     3412.92     25.32 o 
   6   2   0      136.42      122.29      4.96 o 
   7   2   0      455.76      490.80      5.23 o 
   8   2   0      326.01      303.67      5.76 o 
   9   2   0       14.74        9.91      2.70 o 
  10   2   0      181.59      192.89      6.34 o 
  11   2   0        8.89        7.90      3.69 o 
   0   3   0      671.75      632.50      5.96 o 
   1   3   0      287.25      259.51      1.95 o 
   2   3   0      245.40      226.91      2.33 o 
   3   3   0       84.93       75.53      6.81 o 
   4   3   0      235.90      270.61      3.60 o 
   5   3   0       14.26       15.16      1.22 o 
   6   3   0       87.20       82.68      5.22 o 
   7   3   0       41.13       43.65      3.19 o 
   8   3   0       21.66       15.33      3.14 o 
   9   3   0      150.36      160.63      5.97 o 
  10   3   0       47.86       55.84      5.81 o 
  11   3   0        2.82        2.13      2.49 o 
   0   4   0      332.62      335.35     16.37 o 
   1   4   0      793.38      795.53      3.68 o 
   2   4   0      435.07      457.25      7.54 o 
   3   4   0      801.92      770.13      4.04 o 
   4   4   0      170.11      165.91     10.82 o 
   5   4   0       35.95       43.55      2.02 o 
   6   4   0      212.68      203.44      4.36 o 
   7   4   0       42.21       29.24      3.69 o 
   8   4   0        4.19        6.64      2.16 o 
   9   4   0      339.11      334.44      9.57 o 
  10   4   0        1.34        3.15      3.22 o 
  11   4   0        4.63        0.36      4.99 o 
   0   5   0      518.55      514.87      4.75 o 
   1   5   0       27.88       21.45      2.48 o 
   2   5   0      148.94      162.12      2.58 o 
   3   5   0     2101.56     2122.12     31.63 o 
   4   5   0       11.55       15.05      2.43 o 
   5   5   0      163.29      183.32      3.18 o 
   6   5   0        0.66        0.67      1.39 o 
   7   5   0        2.84        1.73      3.12 o 
   8   5   0       16.55       12.50      2.60 o 
   9   5   0        0.46        4.33      2.19 o 
  10   5   0        5.48        2.30      2.34 o 
   0   6   0     1900.49     2065.50     29.16 o 
   1   6   0      326.05      336.31      3.74 o 
   2   6   0       71.70       35.72      1.67 o 
   3   6   0      538.27      582.37      2.28 o 
   4   6   0      242.70      253.46      4.27 o 
   5   6   0      221.74      254.45      5.61 o 
   6   6   0        5.12        2.36      2.35 o 
   7   6   0       36.63       32.99      4.90 o 
   8   6   0       15.96       13.00      1.93 o 
   9   6   0      129.18      128.17      5.14 o 
  10   6   0       29.21       29.11      4.08 o 
   0   7   0      893.79      944.19     22.87 o 
   1   7   0      994.21      982.43      8.84 o 
   2   7   0      122.45      121.59      2.71 o 
   3   7   0        0.32        0.48      1.13 o 
   4   7   0       68.07       79.89      4.86 o 
   5   7   0       64.93       71.70      2.48 o 
   6   7   0       46.62       44.70      4.19 o 
   7   7   0       43.95       51.45      3.33 o 
   8   7   0        3.81        4.38      2.03 o 
   9   7   0        0.00        1.59      1.98 o 
   0   8   0       43.67       29.07      1.65 o 
   1   8   0       27.18       31.28      2.71 o 
   2   8   0       49.44       50.52      2.49 o 
   3   8   0        6.55        7.26      2.66 o 
   4   8   0       13.36        8.58      1.57 o 
   5   8   0      105.08      112.97      2.85 o 
   6   8   0      213.90      220.68      5.57 o 
   7   8   0       16.32        4.55      1.63 o 
   8   8   0       31.14       27.34      3.27 o 
   9   8   0        1.27        4.00      2.54 o 
   0   9   0       65.86       72.58      6.40 o 
   1   9   0       73.17       72.71      2.60 o 
   2   9   0        6.55        6.71      1.90 o 
   3   9   0       99.36       98.17      4.77 o 
   4   9   0      184.14      182.37      6.27 o 
   5   9   0       84.54       91.87      2.96 o 
   6   9   0        0.43        0.69      1.85 o 
   7   9   0       19.00       19.49      3.47 o 
   8   9   0        5.79        2.01      2.00 o 
   0  10   0      671.62      668.57     19.63 o 
   1  10   0      162.06      145.79      4.29 o 
   2  10   0      436.12      464.32      7.94 o 
   3  10   0        7.99        5.75      1.85 o 
   4  10   0       52.49       59.19      4.02 o 
   5  10   0        0.35        0.65      1.45 o 
   6  10   0        9.08        7.80      1.84 o 
   7  10   0        0.68        2.12      2.12 o 
   8  10   0        8.94        7.54      2.51 o 
   0  11   0       71.84       74.24      3.75 o 
   1  11   0        1.34        0.97      1.60 o 
   2  11   0       33.33       33.35      3.03 o 
   3  11   0       19.46       26.40      2.94 o 
   4  11   0       61.48       70.03      4.09 o 
   5  11   0       64.70       73.53      3.47 o 
   6  11   0        5.32        3.06      2.00 o 
   7  11   0        2.21        1.75      2.15 o 
   0  12   0       18.27       12.98      3.49 o 
   1  12   0       11.90       13.97      2.20 o 
   2  12   0        0.43        0.53      1.96 o 
   3  12   0        1.92        3.92      1.95 o 
   4  12   0        1.78        3.63      2.40 o 
   5  12   0        2.16        3.02      1.98 o 
   6  12   0        1.84        0.45      2.18 o 
   0  13   0        0.00        0.36      3.39 o 
   1  13   0        5.89        2.92      2.26 o 
   2  13   0        0.80        0.58      2.14 o 
   3  13   0        4.36        4.49      2.69 o 
   4  13   0        1.05        0.73      2.07 o 
   0  14   0       10.46       20.85      5.02 o 
   1  14   0        6.05        9.61      3.27 o 
 -11   0   1        5.08        3.55      3.08 o 
  -9   0   1      542.37      550.77     14.73 o 
  -7   0   1     1426.39     1389.12      8.19 o 
  -5   0   1     1457.82     1477.79     23.58 o 
  -3   0   1      281.71      300.35      2.98 o 
  -1   0   1    19925.46    18810.96    549.79 o 
   1   0   1    27894.38    27994.89    201.85 o 
   3   0   1    30782.70    30852.77    851.94 o 
   5   0   1     1250.43     1295.04     13.37 o 
   7   0   1       58.46       63.45      3.09 o 
   9   0   1       17.98       14.58      3.90 o 
  11   0   1       20.38        9.97      4.53 o 
 -11   1   1       11.12       10.29      3.24 o 
 -10   1   1        0.00        1.75      2.58 o 
  -9   1   1       90.69       88.34      5.62 o 
  -8   1   1      196.85      194.56      3.75 o 
  -7   1   1      138.31      126.05      4.75 o 
  -6   1   1      617.49      612.92      4.64 o 
  -5   1   1      517.77      537.98      6.28 o 
  -4   1   1      383.40      350.19      6.07 o 
  -3   1   1     3590.62     3524.01     27.04 o 
  -2   1   1       65.50       64.66      4.27 o 
  -1   1   1     2022.32     1835.56      2.50 o 
   0   1   1     2062.50     2432.61     49.80 o 
   1   1   1        2.96       10.59      6.86 o 
   2   1   1    30796.04    31859.54    248.23 o 
   3   1   1       56.99       40.92      1.43 o 
   4   1   1     7284.85     7323.19     50.08 o 
   5   1   1     1151.60     1184.21     12.69 o 
   6   1   1     2085.17     2140.70     28.72 o 
   7   1   1      607.26      603.87      4.46 o 
   8   1   1      699.12      721.76     10.95 o 
   9   1   1       14.08       12.32      2.59 o 
  10   1   1      133.62      122.86      5.48 o 
  11   1   1       86.57      116.56      9.23 o 
 -11   2   1        2.34        2.11      2.79 o 
 -10   2   1       24.18       24.75      4.49 o 
  -9   2   1       86.68       73.30      4.11 o 
  -8   2   1       71.42       65.61      5.06 o 
  -7   2   1       53.78       49.34      3.01 o 
  -6   2   1      164.87      180.05      6.67 o 
  -5   2   1       52.16       43.59      2.88 o 
  -4   2   1     2058.76     2040.06      6.65 o 
  -3   2   1      266.43      246.50      2.83 o 
  -2   2   1     6411.06     6164.03     31.63 o 
  -1   2   1      651.52      624.16     13.48 o 
   0   2   1       54.40      115.02     24.90 o 
   1   2   1     1682.37     1637.55     21.51 o 
   2   2   1      901.12      860.60      4.64 o 
   3   2   1      544.09      560.87      4.30 o 
   4   2   1      220.28      185.46     10.03 o 
   5   2   1       56.99       41.31      5.20 o 
   6   2   1      118.05      105.77      6.63 o 
   7   2   1      139.91      138.10      5.67 o 
   8   2   1      759.75      772.77     11.02 o 
   9   2   1       32.76       35.85      3.85 o 
  10   2   1      154.09      130.16      4.35 o 
  11   2   1        0.08        0.00      2.50 o 
 -11   3   1        2.90        2.49      2.15 o 
 -10   3   1        7.30        4.63      2.00 o 
  -9   3   1        5.38        6.41      1.88 o 
  -8   3   1       40.27       30.05      2.40 o 
  -7   3   1       22.75       22.00      5.18 o 
  -6   3   1      978.31      984.79      8.23 o 
  -5   3   1      124.71      113.28      2.49 o 
  -4   3   1     1086.63     1180.35      4.69 o 
  -3   3   1       85.43       87.62      5.86 o 
  -2   3   1      308.72      339.80      5.79 o 
  -1   3   1      413.35      395.91     13.24 o 
   0   3   1       11.96       14.46      1.13 o 
   1   3   1       84.76       80.54      8.61 o 
   2   3   1        1.25        1.32      1.32 o 
   3   3   1       14.12       10.74      3.48 o 
   4   3   1     1161.07     1188.36     19.77 o 
   5   3   1        0.90        1.36      0.70 o 
   6   3   1      339.55      325.32      4.68 o 
   7   3   1      117.23      121.64      7.36 o 
   8   3   1       49.86       42.54      2.60 o 
   9   3   1       38.86       29.84      3.19 o 
  10   3   1        1.86        4.63      2.74 o 
  11   3   1       92.82       80.80      5.30 o 
 -11   4   1        3.27        8.37      4.06 o 
 -10   4   1       61.42       70.05      5.17 o 
  -9   4   1       19.40       28.18      2.42 o 
  -8   4   1      130.75      148.55      4.65 o 
  -7   4   1       54.04       43.92      3.59 o 
  -6   4   1      107.18       94.31      4.73 o 
  -5   4   1       41.07       18.68      1.35 o 
  -4   4   1       54.16       60.34      2.18 o 
  -3   4   1     1102.99     1125.45      8.82 o 
  -2   4   1      269.20      289.60      3.07 o 
  -1   4   1       84.25       89.86      3.29 o 
   0   4   1       44.38       39.87      4.84 o 
   1   4   1      126.52      122.00      4.28 o 
   2   4   1      252.93      239.36      1.71 o 
   3   4   1       83.96       92.37      7.31 o 
   4   4   1      413.33      407.39      5.93 o 
   5   4   1      126.75      133.72      4.67 o 
   6   4   1       62.21       55.97      5.52 o 
   7   4   1       97.19       90.04      4.02 o 
   8   4   1      291.34      300.95      6.44 o 
   9   4   1      104.62      109.70      6.55 o 
  10   4   1       65.67       63.17      3.67 o 
 -10   5   1       19.13       14.25      2.04 o 
  -9   5   1        3.89        3.84      2.17 o 
  -8   5   1      290.71      300.06      5.86 o 
  -7   5   1        1.44        5.50      1.55 o 
  -6   5   1        0.64        0.15      2.60 o 
  -5   5   1        9.09        6.52      2.32 o 
  -4   5   1        0.42        3.53      3.34 o 
  -3   5   1      213.04      215.82      5.52 o 
  -2   5   1      368.65      431.50      2.96 o 
  -1   5   1        0.02        0.64      0.56 o 
   0   5   1       78.42       88.72      6.00 o 
   1   5   1      213.72      226.15      2.30 o 
   2   5   1     2146.26     2218.80      9.12 o 
   3   5   1      238.83      235.74      2.83 o 
   4   5   1       39.15       22.13      4.83 o 
   5   5   1       91.87       89.18      3.37 o 
   6   5   1      286.01      270.13      7.29 o 
   7   5   1        8.69       11.88      1.80 o 
   8   5   1      170.00      173.15      5.10 o 
   9   5   1       25.17       22.59      2.41 o 
  10   5   1        4.53        9.09      3.36 o 
 -10   6   1       40.71       38.25      4.63 o 
  -9   6   1        0.94        3.64      1.98 o 
  -8   6   1      342.24      361.98      7.36 o 
  -7   6   1       24.79       18.61      3.07 o 
  -6   6   1       17.22       21.93      3.19 o 
  -5   6   1       10.44       11.31      1.95 o 
  -4   6   1       50.63       56.07      1.96 o 
  -3   6   1        1.63        6.35      2.19 o 
  -2   6   1      361.74      399.40      2.88 o 
  -1   6   1     1001.38     1022.26      8.31 o 
   0   6   1      149.17      138.03      5.07 o 
   1   6   1      102.69      128.42      3.63 o 
   2   6   1        5.04        9.38      1.41 o 
   3   6   1      137.27      134.60      5.48 o 
   4   6   1       13.32       11.14      1.63 o 
   5   6   1       11.06       11.66      1.69 o 
   6   6   1        8.00        6.60      1.34 o 
   7   6   1       11.33       11.65      1.45 o 
   8   6   1      178.42      186.59      5.36 o 
   9   6   1       22.87       17.98      2.26 o 
  10   6   1        2.30        1.59      2.31 o 
 -10   7   1        7.94        8.55      6.41 o 
  -9   7   1      150.98      174.41      7.61 o 
  -8   7   1      173.79      181.83      5.68 o 
  -7   7   1      106.91      112.73      2.45 o 
  -6   7   1      131.58      139.69      3.95 o 
  -5   7   1        9.54       12.58      1.49 o 
  -4   7   1       64.45       69.72      2.43 o 
  -3   7   1      321.86      372.02      9.37 o 
  -2   7   1       15.03       14.94      1.97 o 
  -1   7   1       58.96       75.85      1.96 o 
   0   7   1        9.71        6.73      1.23 o 
   1   7   1       47.41       43.59      1.85 o 
   2   7   1       13.03       10.59      1.25 o 
   3   7   1      290.06      289.39      6.85 o 
   4   7   1       15.50       13.39      1.14 o 
   5   7   1       40.43       36.86      2.63 o 
   6   7   1       13.69       12.22      2.10 o 
   7   7   1       10.96       13.72      2.12 o 
   8   7   1       14.23       11.79      1.96 o 
   9   7   1        0.33        1.44      2.32 o 
  -9   8   1        0.26        0.00      2.28 o 
  -8   8   1       47.41       48.53      3.15 o 
  -7   8   1       40.79       39.59      3.88 o 
  -6   8   1      250.75      233.43      6.39 o 
  -5   8   1        9.79        8.86      1.48 o 
  -4   8   1      224.10      237.70      3.03 o 
  -3   8   1      126.15      125.20      3.65 o 
  -2   8   1        0.80        3.33      1.57 o 
  -1   8   1        0.04        0.55      1.42 o 
   0   8   1      190.07      182.60      4.15 o 
   1   8   1       32.08       23.13      2.60 o 
   2   8   1        0.78        0.13      1.23 o 
   3   8   1      261.52      254.50      5.33 o 
   4   8   1        0.97        1.43      2.16 o 
   5   8   1      179.99      177.81      4.38 o 
   6   8   1       31.13       34.49      1.71 o 
   7   8   1       30.05       29.45      3.15 o 
   8   8   1       26.21       29.72      2.96 o 
   9   8   1       12.10       11.37      2.52 o 
  -8   9   1        0.12        0.55      1.83 o 
  -7   9   1       79.21       86.55      3.96 o 
  -6   9   1       58.60       75.54      3.90 o 
  -5   9   1        1.39        0.48      1.37 o 
  -4   9   1      257.33      264.99      4.15 o 
  -3   9   1        0.43        0.35      1.82 o 
  -2   9   1      244.97      263.01      5.32 o 
  -1   9   1      145.95      137.25      3.65 o 
   0   9   1       66.68       71.59      6.90 o 
   1   9   1      103.34       96.28      3.46 o 
   2   9   1      112.87      111.77      3.02 o 
   3   9   1       65.25       70.70      3.56 o 
   4   9   1      172.54      182.96      5.08 o 
   5   9   1       23.99       22.00      2.60 o 
   6   9   1       77.05       74.02      2.85 o 
   7   9   1        0.51        0.36      1.65 o 
   8   9   1        0.41        1.12      1.98 o 
  -8  10   1       41.73       37.33      3.21 o 
  -7  10   1        8.12       10.76      1.95 o 
  -6  10   1       25.31       23.98      2.60 o 
  -5  10   1      240.98      246.13      5.28 o 
  -4  10   1       18.31       16.13      2.33 o 
  -3  10   1       17.32       30.36      4.69 o 
  -2  10   1       49.16       46.90      2.75 o 
  -1  10   1      119.42      130.06      5.25 o 
   0  10   1       13.42       21.13      3.24 o 
   1  10   1       46.20       49.16      5.65 o 
   2  10   1       19.42       12.60      1.93 o 
   3  10   1       87.57       86.83      5.38 o 
   4  10   1        0.77        3.82      1.74 o 
   5  10   1        0.34        2.43      1.64 o 
   6  10   1        2.68        0.66      1.95 o 
   7  10   1        0.57        0.93      2.08 o 
   8  10   1        4.38        5.18      2.31 o 
  -7  11   1        0.90        2.12      2.03 o 
  -6  11   1       22.40       28.45      2.99 o 
  -5  11   1        0.85        4.10      1.67 o 
  -4  11   1      129.37      132.32      5.31 o 
  -3  11   1       19.33       11.94      2.55 o 
  -2  11   1      306.48      320.56      5.58 o 
  -1  11   1        7.27       11.16      2.18 o 
   0  11   1       42.72       39.05      3.11 o 
   1  11   1        2.22        1.72      1.65 o 
   2  11   1        4.67        2.47      1.60 o 
   3  11   1       49.40       47.05      3.60 o 
   4  11   1       21.21       21.10      3.36 o 
   5  11   1        1.02        2.73      2.08 o 
   6  11   1        0.77        2.08      2.13 o 
   7  11   1        4.33        9.18      2.68 o 
  -6  12   1        0.05        1.60      1.98 o 
  -5  12   1        1.48        0.89      1.94 o 
  -4  12   1        1.57        2.68      2.12 o 
  -3  12   1        6.56        4.52      1.98 o 
  -2  12   1        5.09        1.95      1.93 o 
  -1  12   1        0.58        1.39      1.64 o 
   0  12   1       19.19       27.43      2.88 o 
   1  12   1       12.43       14.19      2.46 o 
   2  12   1        4.18        3.93      1.94 o 
   3  12   1       33.71       30.91      3.19 o 
   4  12   1        0.49        3.51      2.29 o 
   5  12   1        1.17        1.82      2.12 o 
   6  12   1        1.05        0.92      2.79 o 
  -4  13   1        2.40        2.57      2.53 o 
  -3  13   1        3.24        4.46      2.80 o 
  -2  13   1        3.32        5.35      2.92 o 
  -1  13   1        0.43        0.90      2.60 o 
   0  13   1        0.44        0.76      1.98 o 
   1  13   1        0.46        1.79      2.16 o 
   2  13   1        0.17        0.14      2.14 o 
   3  13   1        1.58        2.27      2.40 o 
   4  13   1        0.38        2.95      2.78 o 
  -1  14   1       11.32       16.27      3.99 o 
   0  14   1        3.48        0.91      2.92 o 
   1  14   1        1.35        2.53      2.73 o 
 -10   0   2       43.08       31.49      4.10 o 
  -8   0   2      315.59      305.61     14.22 o 
  -6   0   2        2.92        2.85      7.44 o 
  -4   0   2      801.65      756.69      5.10 o 
  -2   0   2    30485.00    32207.66    293.57 o 
   0   0   2     1658.54     1632.23     32.75 o 
   2   0   2     4162.99     4131.58     35.11 o 
   4   0   2     4853.94     4726.51     36.31 o 
   6   0   2      471.19      453.83     14.93 o 
   8   0   2       73.53       73.09      5.34 o 
  10   0   2       15.09        9.79      3.02 o 
 -11   1   2        3.86        4.34      2.65 o 
 -10   1   2       13.48       13.70      4.37 o 
  -9   1   2       21.77       26.49      5.24 o 
  -8   1   2        7.44        9.97      1.39 o 
  -7   1   2       84.94       84.99      5.03 o 
  -6   1   2      107.23      112.96      3.50 o 
  -5   1   2      752.00      699.77      3.04 o 
  -4   1   2      112.04      102.72      3.07 o 
  -3   1   2      738.64      651.24      3.27 o 
  -2   1   2     6484.95     6522.07     29.03 o 
  -1   1   2     2077.13     1819.66      5.15 o 
   0   1   2     5504.86     5049.79     11.32 o 
   1   1   2     2704.02     2535.90      3.73 o 
   2   1   2      309.59      290.29      2.53 o 
   3   1   2     1102.55      992.83      6.20 o 
   4   1   2        7.73        5.23      1.76 o 
   5   1   2     1185.71     1159.57      9.25 o 
   6   1   2       58.57       74.99      4.10 o 
   7   1   2      138.01      140.85      4.37 o 
   8   1   2      110.19      111.28      3.08 o 
   9   1   2       28.39       23.84      2.41 o 
  10   1   2        0.99        0.81      2.39 o 
  11   1   2       15.23        9.51      2.89 o 
 -11   2   2       10.74       18.12      4.31 o 
 -10   2   2       11.92       10.12      2.98 o 
  -9   2   2        0.51        1.36      1.80 o 
  -8   2   2        4.23        4.33      2.00 o 
  -7   2   2        0.57        0.53      3.39 o 
  -6   2   2       85.48       93.95      3.27 o 
  -5   2   2      514.42      563.85      5.04 o 
  -4   2   2      445.79      433.93      3.26 o 
  -3   2   2      444.89      361.20      6.25 o 
  -2   2   2     1623.85     1626.39      4.23 o 
  -1   2   2      689.44      631.01      1.99 o 
   0   2   2     2611.18     2459.74      8.38 o 
   1   2   2     3398.94     3014.36      4.56 o 
   2   2   2     2238.33     2066.67     13.13 o 
   3   2   2      490.97      451.40      2.38 o 
   4   2   2     1592.87     1503.12     12.03 o 
   5   2   2     2181.29     2312.89     26.71 o 
   6   2   2      209.49      228.88      6.10 o 
   7   2   2        7.55       11.10      2.03 o 
   8   2   2      347.34      338.10      6.01 o 
   9   2   2       98.18       92.33      4.15 o 
  10   2   2       79.40       68.92      5.40 o 
  11   2   2       13.41       10.77      3.20 o 
 -11   3   2       23.69       19.27      3.34 o 
 -10   3   2       20.22       21.55      3.29 o 
  -9   3   2        0.65        0.96      1.95 o 
  -8   3   2        0.47        1.22      1.53 o 
  -7   3   2        0.06        0.39      0.86 o 
  -6   3   2       18.60       19.38      1.65 o 
  -5   3   2       37.18       32.81      2.55 o 
  -4   3   2        4.96        3.65      2.21 o 
  -3   3   2      268.94      253.02      5.25 o 
  -2   3   2      252.59      240.97      2.50 o 
  -1   3   2       87.11       93.94      1.24 o 
   0   3   2      497.95      463.14     17.20 o 
   1   3   2       54.00       56.43      0.80 o 
   2   3   2     1088.42     1092.66      5.84 o 
   3   3   2      289.06      302.31      3.33 o 
   4   3   2       16.21       13.57      2.89 o 
   5   3   2        0.03        0.05      1.25 o 
   6   3   2      171.49      148.62      4.77 o 
   7   3   2        5.94        4.60      1.41 o 
   8   3   2       84.68       92.84      2.90 o 
   9   3   2       62.81       67.64      4.09 o 
  10   3   2      136.62      140.37      7.77 o 
  11   3   2       17.08       11.92      2.66 o 
 -11   4   2       59.36       65.57      5.00 o 
 -10   4   2       49.85       61.37      5.37 o 
  -9   4   2        1.34        1.88      2.27 o 
  -8   4   2        0.22        0.82      1.66 o 
  -7   4   2        1.79        0.89      2.30 o 
  -6   4   2      187.98      186.52      4.33 o 
  -5   4   2      215.81      245.67      2.71 o 
  -4   4   2      107.57      116.51      2.29 o 
  -3   4   2      397.65      382.84      4.85 o 
  -2   4   2        0.03        0.55      2.06 o 
  -1   4   2      903.81      845.35      8.70 o 
   0   4   2      642.84      611.89      3.26 o 
   1   4   2      100.66       79.59      3.81 o 
   2   4   2      143.66      132.00      1.40 o 
   3   4   2     1023.18     1089.10      6.98 o 
   4   4   2     1569.12     1584.38      9.02 o 
   5   4   2        0.00        0.19      0.93 o 
   6   4   2        0.41        0.91      1.37 o 
   7   4   2       85.84       83.63      3.53 o 
   8   4   2       62.18       61.87      3.75 o 
   9   4   2       47.19       51.85      3.39 o 
  10   4   2       38.56       52.17      4.79 o 
 -10   5   2        1.57        0.36      2.10 o 
  -9   5   2       41.29       26.36      2.88 o 
  -8   5   2       26.73       26.97      2.66 o 
  -7   5   2       91.72       92.86      5.19 o 
  -6   5   2       55.80       63.04      2.18 o 
  -5   5   2      396.40      425.54      5.33 o 
  -4   5   2       29.75       27.74      2.52 o 
  -3   5   2      105.73      116.93      7.45 o 
  -2   5   2        6.43        8.07      0.87 o 
  -1   5   2       73.81       72.17      1.38 o 
   0   5   2     1842.95     1938.80     15.60 o 
   1   5   2       85.27       89.64      3.15 o 
   2   5   2      279.13      305.00      1.77 o 
   3   5   2     1393.50     1574.40     19.13 o 
   4   5   2       12.76        7.05      1.60 o 
   5   5   2      320.56      337.34      7.10 o 
   6   5   2       43.02       54.64      2.97 o 
   7   5   2       14.53       13.71      2.51 o 
   8   5   2       72.59       61.97      3.46 o 
   9   5   2      158.46      154.73      7.47 o 
  10   5   2       40.30       36.55      3.47 o 
 -10   6   2        5.36       15.40      3.88 o 
  -9   6   2       75.37       69.77      4.86 o 
  -8   6   2       70.44       72.81      3.48 o 
  -7   6   2       31.94       33.20      4.91 o 
  -6   6   2      164.25      151.05      4.56 o 
  -5   6   2      555.19      573.42      7.11 o 
  -4   6   2       98.52      117.55      4.21 o 
  -3   6   2       41.13       34.06      3.70 o 
  -2   6   2      257.06      241.75      5.35 o 
  -1   6   2      458.77      552.85      4.50 o 
   0   6   2      478.50      491.06      5.37 o 
   1   6   2     1199.75     1396.85      7.82 o 
   2   6   2       47.00       47.01      1.41 o 
   3   6   2       13.54       14.92      0.98 o 
   4   6   2       53.32       48.47      1.84 o 
   5   6   2       16.02       15.74      1.64 o 
   6   6   2       71.78       64.06      2.08 o 
   7   6   2       14.88       11.15      2.47 o 
   8   6   2       41.51       38.65      2.85 o 
   9   6   2       48.34       54.91      5.06 o 
  10   6   2        6.48        6.31      3.30 o 
 -10   7   2       12.02        3.56      5.34 o 
  -9   7   2       50.47       63.90      4.74 o 
  -8   7   2        6.23        7.69      1.98 o 
  -7   7   2       39.57       44.96      2.60 o 
  -6   7   2      109.13      112.62      5.03 o 
  -5   7   2      166.95      163.13      3.94 o 
  -4   7   2      130.20      132.33      1.84 o 
  -3   7   2      211.55      215.54      3.37 o 
  -2   7   2       26.61       28.38      2.03 o 
  -1   7   2      107.62      109.81      3.43 o 
   0   7   2      291.91      319.70      6.71 o 
   1   7   2      368.02      383.23      3.77 o 
   2   7   2       13.07       10.40      1.20 o 
   3   7   2       10.62        9.51      0.77 o 
   4   7   2       89.41       94.76      1.70 o 
   5   7   2      141.58      155.82      3.81 o 
   6   7   2       49.47       51.35      3.43 o 
   7   7   2      157.53      163.45      5.91 o 
   8   7   2       39.46       41.72      2.92 o 
   9   7   2       33.41       29.03      3.15 o 
  -9   8   2       12.40        9.15      2.34 o 
  -8   8   2       63.81       64.67      3.17 o 
  -7   8   2       95.13       95.60      3.31 o 
  -6   8   2        0.07        2.03      1.60 o 
  -5   8   2      239.81      243.09      3.69 o 
  -4   8   2      178.94      181.16      4.81 o 
  -3   8   2       42.57       43.22      3.24 o 
  -2   8   2      494.56      476.37      6.07 o 
  -1   8   2       27.02       37.05      1.80 o 
   0   8   2      145.84      173.37      5.29 o 
   1   8   2       21.93       18.25      1.83 o 
   2   8   2       35.21       35.86      1.92 o 
   3   8   2      248.22      222.10      5.00 o 
   4   8   2        0.01        0.22      1.36 o 
   5   8   2      211.14      213.87      4.42 o 
   6   8   2        1.09        1.24      2.13 o 
   7   8   2       27.24       22.26      2.09 o 
   8   8   2        2.48        4.27      2.15 o 
   9   8   2        2.84        3.91      2.34 o 
  -8   9   2        0.01        1.42      2.03 o 
  -7   9   2       31.25       35.46      3.46 o 
  -6   9   2      256.67      276.75      5.29 o 
  -5   9   2        1.13        0.57      1.35 o 
  -4   9   2      547.37      535.78      7.41 o 
  -3   9   2      402.06      395.05      4.64 o 
  -2   9   2      492.29      488.54      5.98 o 
  -1   9   2        5.05        4.99      1.21 o 
   0   9   2       83.50       91.50      2.66 o 
   1   9   2       97.67       93.22      2.84 o 
   2   9   2        2.06        3.15      1.37 o 
   3   9   2      251.81      258.71      5.96 o 
   4   9   2       65.11       68.12      2.66 o 
   5   9   2        1.84        4.52      2.05 o 
   6   9   2      104.66       99.83      4.71 o 
   7   9   2        1.45        0.97      2.03 o 
   8   9   2       11.60       11.52      3.05 o 
  -8  10   2        3.81        2.50      2.04 o 
  -7  10   2       29.21       31.21      3.87 o 
  -6  10   2       35.46       34.81      2.89 o 
  -5  10   2      122.46      128.58      3.21 o 
  -4  10   2       77.58       77.70      4.01 o 
  -3  10   2       58.56       52.12      2.34 o 
  -2  10   2       39.71       36.02      3.23 o 
  -1  10   2      156.97      147.00      4.36 o 
   0  10   2      868.46      885.53     12.10 o 
   1  10   2      148.91      152.31      4.27 o 
   2  10   2       78.20       88.08      3.16 o 
   3  10   2        0.81        3.98      1.76 o 
   4  10   2      329.34      380.37      9.53 o 
   5  10   2       18.52       18.00      2.84 o 
   6  10   2        0.08        0.77      2.09 o 
   7  10   2        4.57        3.00      2.07 o 
  -7  11   2        0.00        1.47      2.13 o 
  -6  11   2        0.14        0.92      1.51 o 
  -5  11   2       21.14       16.06      3.06 o 
  -4  11   2       35.13       33.44      2.95 o 
  -3  11   2        6.57        8.84      2.08 o 
  -2  11   2        0.83        0.81      1.74 o 
  -1  11   2       67.70       64.28      3.02 o 
   0  11   2      534.06      510.10     10.41 o 
   1  11   2       40.77       32.27      2.22 o 
   2  11   2       23.18       20.78      3.61 o 
   3  11   2        0.01        1.21      2.19 o 
   4  11   2       14.19       19.62      2.70 o 
   5  11   2       60.14       63.24      4.44 o 
   6  11   2       20.07       22.60      2.90 o 
   7  11   2        9.63       11.20      2.67 o 
  -6  12   2       24.36       26.35      2.99 o 
  -5  12   2        1.95        0.99      2.12 o 
  -4  12   2        1.97        0.87      1.81 o 
  -3  12   2        2.30        5.73      2.04 o 
  -2  12   2       13.03        9.52      2.01 o 
  -1  12   2        4.33        4.64      1.81 o 
   0  12   2       64.87       58.16      4.83 o 
   1  12   2       21.04       21.10      2.44 o 
   2  12   2       65.83       64.40      3.78 o 
   3  12   2       25.19       33.15      3.48 o 
   4  12   2        6.54        6.87      2.67 o 
   5  12   2        2.51        0.36      2.43 o 
  -4  13   2        6.22        5.98      2.61 o 
  -3  13   2        1.01        2.01      3.46 o 
  -2  13   2        1.05        2.99      2.53 o 
  -1  13   2       16.61       13.31      3.50 o 
   0  13   2        0.72        2.03      2.24 o 
   1  13   2        8.15        8.03      2.44 o 
   2  13   2       11.47       17.31      3.01 o 
   3  13   2       13.83       16.92      3.39 o 
   4  13   2        5.75        2.38      2.44 o 
  -1  14   2        2.70        6.79      3.30 o 
   0  14   2        0.58        4.92      2.81 o 
   1  14   2        4.34        4.65      2.50 o 
 -11   0   3       17.12       14.24      4.61 o 
  -9   0   3       74.45       76.20     13.18 o 
  -7   0   3      200.46      178.12     20.31 o 
  -5   0   3      233.12      204.87     13.90 o 
  -3   0   3      320.49      310.60      5.28 o 
  -1   0   3     4415.22     4106.56     68.12 o 
   1   0   3      143.84      159.88     12.46 o 
   3   0   3     4002.56     4130.13     99.41 o 
   5   0   3       18.94       13.95      3.37 o 
   7   0   3      151.00      157.61      3.14 o 
   9   0   3      130.19      144.74      5.71 o 
  11   0   3       24.48       27.26      4.65 o 
 -11   1   3        0.08        0.36      2.20 o 
 -10   1   3       36.73       38.40      6.31 o 
  -9   1   3      108.69      100.87      5.08 o 
  -8   1   3      274.02      304.91     10.07 o 
  -7   1   3       36.64       30.76      3.48 o 
  -6   1   3       83.23       79.71      5.75 o 
  -5   1   3      503.14      495.34      4.82 o 
  -4   1   3      129.70      123.95      1.77 o 
  -3   1   3     4143.17     4073.56     27.71 o 
  -2   1   3    12370.49    11796.20     57.84 o 
  -1   1   3      765.28      777.99      8.40 o 
   0   1   3      762.65      730.05      3.07 o 
   1   1   3     6466.72     6057.83     41.14 o 
   2   1   3       88.73      111.16      2.90 o 
   3   1   3        1.67        3.59      1.34 o 
   4   1   3      262.41      253.18      5.54 o 
   5   1   3        1.37        1.09      0.79 o 
   6   1   3      253.51      230.17      2.68 o 
   7   1   3       69.11       72.67      3.29 o 
   8   1   3       42.58       37.11      1.85 o 
   9   1   3       56.67       57.65      2.63 o 
  10   1   3        0.25        0.87      1.92 o 
  11   1   3        1.59        1.62      2.35 o 
 -11   2   3        3.09        0.97      2.79 o 
 -10   2   3        1.91        2.85      3.19 o 
  -9   2   3       22.14       20.42      2.99 o 
  -8   2   3      135.14      144.25      4.77 o 
  -7   2   3       21.29       15.40      2.64 o 
  -6   2   3       20.88       13.09      2.76 o 
  -5   2   3      215.83      205.99      4.71 o 
  -4   2   3      672.89      644.91      8.00 o 
  -3   2   3       20.59       13.45      1.72 o 
  -2   2   3     2797.26     2676.84     12.89 o 
  -1   2   3      215.80      257.10      2.50 o 
   0   2   3     2002.11     1966.60     24.54 o 
   1   2   3      707.80      662.75      2.76 o 
   2   2   3     1652.48     1540.43      9.98 o 
   3   2   3      230.71      236.89      2.72 o 
   4   2   3      313.46      331.62      7.30 o 
   5   2   3        1.51        2.11      0.82 o 
   6   2   3       81.24       88.74      3.17 o 
   7   2   3       65.15       69.45      2.49 o 
   8   2   3      168.86      164.12      3.48 o 
   9   2   3       52.20       53.08      3.02 o 
  10   2   3      106.40      116.23      5.55 o 
  11   2   3        2.87        1.41      2.16 o 
 -11   3   3        0.15        0.71      2.74 o 
 -10   3   3       23.07       32.32      3.98 o 
  -9   3   3       14.83       14.02      3.04 o 
  -8   3   3       17.47       15.61      2.25 o 
  -7   3   3      143.54      139.02      1.78 o 
  -6   3   3      138.18      155.74      3.05 o 
  -5   3   3       11.69        2.33      0.74 o 
  -4   3   3     1357.73     1448.62     13.55 o 
  -3   3   3      329.60      324.32      5.68 o 
  -2   3   3      313.90      310.78      4.02 o 
  -1   3   3       42.17       38.31      0.89 o 
   0   3   3      386.86      342.97      3.32 o 
   1   3   3     1230.74     1133.10     16.23 o 
   2   3   3      462.89      466.84      6.38 o 
   3   3   3      105.40      121.70      1.39 o 
   4   3   3      316.44      284.27      6.28 o 
   5   3   3      610.91      568.91      7.38 o 
   6   3   3       43.69       45.94      2.26 o 
   7   3   3      138.78      147.02      4.52 o 
   8   3   3       72.39       70.17      2.75 o 
   9   3   3        2.31        1.45      1.49 o 
  10   3   3       19.50       20.46      2.66 o 
 -11   4   3       11.41       28.49      7.84 o 
 -10   4   3       23.13       21.92      3.41 o 
  -9   4   3       11.42        9.46      1.73 o 
  -8   4   3        1.09        2.02      1.53 o 
  -7   4   3      102.42      102.45      4.66 o 
  -6   4   3       82.73       82.14      3.62 o 
  -5   4   3       69.37       90.32      2.69 o 
  -4   4   3      617.18      647.57      5.27 o 
  -3   4   3       85.71       73.93      1.35 o 
  -2   4   3        8.18       10.32      1.08 o 
  -1   4   3      448.97      460.52      5.22 o 
   0   4   3      314.61      341.96      6.02 o 
   1   4   3      235.26      219.49      1.26 o 
   2   4   3        8.92       10.01      0.71 o 
   3   4   3     1395.19     1421.26      8.03 o 
   4   4   3       56.16       61.26      1.76 o 
   5   4   3       37.72       31.30      2.07 o 
   6   4   3      241.86      264.36      4.38 o 
   7   4   3      263.16      271.91      4.43 o 
   8   4   3       16.41       10.99      1.68 o 
   9   4   3       16.14       12.02      2.45 o 
  10   4   3       40.94       39.02      3.44 o 
 -10   5   3       57.68       55.33      6.12 o 
  -9   5   3        0.02        0.00      1.78 o 
  -8   5   3       44.07       34.99      2.72 o 
  -7   5   3        6.07        4.70      1.42 o 
  -6   5   3        0.39        2.08      1.83 o 
  -5   5   3       18.37       17.08      2.10 o 
  -4   5   3      470.15      479.86      8.28 o 
  -3   5   3       78.83       71.42      2.57 o 
  -2   5   3       58.34       51.67      1.74 o 
  -1   5   3       19.44       21.78      1.16 o 
   0   5   3     1539.90     1612.22      7.34 o 
   1   5   3      567.05      623.25      5.43 o 
   2   5   3        9.86       14.49      0.72 o 
   3   5   3      880.79      954.86      9.14 o 
   4   5   3       22.14       22.27      2.59 o 
   5   5   3      186.15      201.78      3.79 o 
   6   5   3      720.93      711.18      8.96 o 
   7   5   3        5.87        6.23      1.80 o 
   8   5   3      136.07      128.09      4.05 o 
   9   5   3       22.66       25.96      3.13 o 
  10   5   3        8.23        6.77      2.63 o 
 -10   6   3      115.16      129.16      6.44 o 
  -9   6   3        6.45        4.84      2.01 o 
  -8   6   3        1.24        0.56      1.51 o 
  -7   6   3        0.01        1.64      1.49 o 
  -6   6   3       12.12       11.53      2.35 o 
  -5   6   3       14.08        8.98      1.15 o 
  -4   6   3      119.81      113.71      4.03 o 
  -3   6   3      381.25      417.70      2.17 o 
  -2   6   3        0.01        0.26      1.10 o 
  -1   6   3     1048.81     1124.16      8.55 o 
   0   6   3       32.70       24.35      1.88 o 
   1   6   3       20.36       18.03      1.47 o 
   2   6   3       99.41      107.23      1.26 o 
   3   6   3       79.97      101.34      2.14 o 
   4   6   3      230.81      230.13      2.76 o 
   5   6   3       28.86       26.89      2.04 o 
   6   6   3       11.32        5.66      1.50 o 
   7   6   3       25.57       25.83      1.85 o 
   8   6   3       16.89       15.31      1.92 o 
   9   6   3        3.89        4.85      2.09 o 
  10   6   3        5.00        4.05      2.38 o 
  -9   7   3       57.04       55.22      4.58 o 
  -8   7   3      201.40      205.82      4.79 o 
  -7   7   3       39.33       42.98      3.79 o 
  -6   7   3      181.14      173.55      4.49 o 
  -5   7   3       95.09       96.84      3.26 o 
  -4   7   3      107.16      117.43      3.36 o 
  -3   7   3      140.40      122.78      4.52 o 
  -2   7   3      237.26      261.62      3.79 o 
  -1   7   3       39.25       38.38      1.37 o 
   0   7   3        0.18        2.46      0.83 o 
   1   7   3       48.86       40.79      2.02 o 
   2   7   3       27.06       24.93      0.88 o 
   3   7   3      286.47      276.61      4.56 o 
   4   7   3      300.38      304.78      3.60 o 
   5   7   3       15.41        9.32      1.81 o 
   6   7   3       86.20       85.04      3.38 o 
   7   7   3       19.29       15.78      2.26 o 
   8   7   3       14.04       18.80      2.44 o 
   9   7   3        0.11        2.19      2.11 o 
  -9   8   3       19.28       13.01      2.82 o 
  -8   8   3       15.38       14.40      2.63 o 
  -7   8   3       72.31       69.35      4.23 o 
  -6   8   3       84.53       82.88      3.85 o 
  -5   8   3       78.49       81.19      3.05 o 
  -4   8   3       56.06       66.82      3.17 o 
  -3   8   3       56.97       63.61      2.68 o 
  -2   8   3       17.61       23.76      2.37 o 
  -1   8   3       13.92       15.56      1.22 o 
   0   8   3      199.14      174.70      3.75 o 
   1   8   3       12.16        9.51      1.21 o 
   2   8   3        0.84        2.39      0.85 o 
   3   8   3       69.29       66.05      2.48 o 
   4   8   3       64.12       67.92      3.04 o 
   5   8   3      269.57      280.25      6.83 o 
   6   8   3        0.94        0.18      1.82 o 
   7   8   3       13.08       12.25      2.34 o 
   8   8   3        1.55        1.83      1.96 o 
   9   8   3        0.14        2.61      2.25 o 
  -8   9   3        4.89        8.06      2.28 o 
  -7   9   3       21.75       25.72      2.77 o 
  -6   9   3      262.01      261.36      3.87 o 
  -5   9   3       81.12       88.92      2.45 o 
  -4   9   3     1433.63     1499.10     15.15 o 
  -3   9   3     1220.40     1249.00     13.76 o 
  -2   9   3       46.62       45.27      2.99 o 
  -1   9   3      379.93      372.99      6.70 o 
   0   9   3       73.34       67.96      2.87 o 
   1   9   3        9.00        9.41      1.67 o 
   2   9   3       78.92       77.91      2.48 o 
   3   9   3       55.67       57.84      3.00 o 
   4   9   3       42.40       36.27      2.79 o 
   5   9   3       17.80       16.66      3.05 o 
   6   9   3        0.17        1.18      2.17 o 
   7   9   3        7.83        7.52      2.19 o 
   8   9   3        1.21        1.21      2.07 o 
  -8  10   3        4.06        5.46      2.75 o 
  -7  10   3        1.85        3.19      1.96 o 
  -6  10   3        0.65        1.32      1.45 o 
  -5  10   3       16.34       13.84      1.62 o 
  -4  10   3        6.77        5.66      2.04 o 
  -3  10   3        0.97        1.10      2.08 o 
  -2  10   3      215.88      213.32      5.72 o 
  -1  10   3       91.41       97.22      3.10 o 
   0  10   3      310.50      311.93      5.39 o 
   1  10   3        3.20        9.76      2.47 o 
   2  10   3      537.17      541.80      9.20 o 
   3  10   3      123.76      133.19      6.10 o 
   4  10   3      289.95      313.43      8.02 o 
   5  10   3        3.71        3.50      2.14 o 
   6  10   3        6.07        3.80      2.24 o 
   7  10   3        0.01        0.83      2.06 o 
  -7  11   3       21.09       31.84      2.94 o 
  -6  11   3        1.32        1.96      1.76 o 
  -5  11   3        6.62        5.90      1.92 o 
  -4  11   3       27.67       24.55      2.34 o 
  -3  11   3        5.57        4.64      2.01 o 
  -2  11   3       86.70       73.74      2.74 o 
  -1  11   3      123.93      118.36      4.05 o 
   0  11   3       11.54       17.01      2.02 o 
   1  11   3      234.13      223.73      6.32 o 
   2  11   3      133.33      138.66      5.08 o 
   3  11   3       67.33       72.02      4.30 o 
   4  11   3      108.62      120.82      7.81 o 
   5  11   3        1.53        2.28      2.41 o 
   6  11   3       82.13       93.58      5.16 o 
  -5  12   3        7.47        5.16      1.91 o 
  -4  12   3        0.38        1.25      1.71 o 
  -3  12   3       18.91       13.26      2.55 o 
  -2  12   3       16.46       20.26      3.03 o 
  -1  12   3        6.04        5.73      2.35 o 
   0  12   3        5.90        6.58      2.48 o 
   1  12   3        0.05        2.23      2.13 o 
   2  12   3        7.30        6.19      2.26 o 
   3  12   3        0.21        0.11      2.59 o 
   4  12   3       26.62       33.75      4.14 o 
   5  12   3        1.19        0.98      2.59 o 
  -4  13   3        3.22        0.00      3.12 o 
  -3  13   3        0.03        0.36      2.60 o 
  -2  13   3        0.49        1.72      2.26 o 
  -1  13   3        1.76        4.21      2.81 o 
   0  13   3       28.96       33.67      3.43 o 
   1  13   3        0.54        1.75      2.21 o 
   2  13   3        1.30        2.18      2.28 o 
   3  13   3        1.15        2.49      2.74 o 
   4  13   3        4.51        1.82      2.69 o 
 -10   0   4       18.48       15.02      4.26 o 
  -8   0   4       29.32       31.24      3.34 o 
  -6   0   4        7.98        8.90      8.19 o 
  -4   0   4      817.12      795.13     10.29 o 
  -2   0   4    14441.94    14551.71    116.20 o 
   0   0   4    35503.44    36330.01    324.20 o 
   2   0   4      571.24      611.12     10.19 o 
   4   0   4      366.07      384.93      9.27 o 
   6   0   4        4.85       11.37      1.51 o 
   8   0   4      106.88      106.70      4.01 o 
  10   0   4       43.58       40.75      4.91 o 
 -11   1   4        0.00        0.20      2.21 o 
 -10   1   4       18.91       14.91      3.07 o 
  -9   1   4      262.99      283.44     12.90 o 
  -8   1   4      430.36      443.88     11.95 o 
  -7   1   4        7.76       10.12      2.87 o 
  -6   1   4        1.47        0.90      1.55 o 
  -5   1   4        6.17        9.33      0.77 o 
  -4   1   4      215.42      230.11      1.79 o 
  -3   1   4      796.80      747.44      4.33 o 
  -2   1   4     6745.30     6712.01     30.44 o 
  -1   1   4     2683.71     2701.31     14.59 o 
   0   1   4      703.65      649.39      2.38 o 
   1   1   4      600.09      601.06      4.13 o 
   2   1   4      189.27      177.79      3.00 o 
   3   1   4      461.08      477.45      3.87 o 
   4   1   4      633.91      668.68      7.51 o 
   5   1   4      352.37      367.25      5.38 o 
   6   1   4        9.22        8.64      1.55 o 
   7   1   4       42.59       42.25      2.12 o 
   8   1   4       38.33       43.71      2.36 o 
   9   1   4        0.66        0.63      1.34 o 
  10   1   4        5.78        5.62      2.06 o 
  11   1   4       17.83       21.11      3.67 o 
 -11   2   4       21.27       22.54      4.22 o 
 -10   2   4        2.19        3.24      2.71 o 
  -9   2   4       13.48        8.82      2.58 o 
  -8   2   4       18.78       20.05      2.57 o 
  -7   2   4       27.82       10.36      1.19 o 
  -6   2   4       77.41       84.29      2.78 o 
  -5   2   4       18.14       18.70      2.13 o 
  -4   2   4       78.58       89.55      1.95 o 
  -3   2   4        5.60        0.71      0.95 o 
  -2   2   4      420.61      405.64      2.73 o 
  -1   2   4       76.93       75.05      1.19 o 
   0   2   4     1635.80     1578.62      8.20 o 
   1   2   4      684.09      699.48      5.30 o 
   2   2   4      280.23      267.45      3.62 o 
   3   2   4       69.09       76.79      2.54 o 
   4   2   4        7.39        6.58      0.92 o 
   5   2   4      129.12      123.66      2.58 o 
   6   2   4      144.42      140.08      3.00 o 
   7   2   4      119.06      109.89      3.34 o 
   8   2   4        1.18        1.19      1.24 o 
   9   2   4      192.07      204.27      4.08 o 
  10   2   4       37.25       45.68      3.54 o 
 -11   3   4       60.07       73.43      5.67 o 
 -10   3   4        0.05        2.14      2.39 o 
  -9   3   4       13.51       13.70      2.72 o 
  -8   3   4       24.74       25.72      2.45 o 
  -7   3   4       36.16       36.25      2.39 o 
  -6   3   4      149.46      153.36      2.31 o 
  -5   3   4      193.99      217.37      2.33 o 
  -4   3   4        1.99        0.87      0.61 o 
  -3   3   4        3.47        9.35      0.58 o 
  -2   3   4       83.29       76.63      1.83 o 
  -1   3   4      133.11      131.53      1.39 o 
   0   3   4      311.02      285.10      3.68 o 
   1   3   4      111.89      111.88      2.15 o 
   2   3   4       44.60       37.62      1.13 o 
   3   3   4       27.64       25.35      1.60 o 
   4   3   4       88.49       94.01      3.40 o 
   5   3   4       84.57       89.66      2.70 o 
   6   3   4       16.83       18.30      2.22 o 
   7   3   4      497.17      522.93      7.11 o 
   8   3   4      115.99      119.10      5.07 o 
   9   3   4        0.02        1.05      1.59 o 
  10   3   4       21.73       19.94      2.73 o 
 -10   4   4        0.09        2.34      2.18 o 
  -9   4   4        3.32        2.73      1.73 o 
  -8   4   4        0.82        1.26      1.39 o 
  -7   4   4       46.70       51.57      3.03 o 
  -6   4   4      104.91       98.25      1.35 o 
  -5   4   4      489.21      512.36      4.12 o 
  -4   4   4      397.89      375.94      5.08 o 
  -3   4   4      172.58      168.57      2.72 o 
  -2   4   4      573.32      619.88      7.14 o 
  -1   4   4      919.51      872.50      7.27 o 
   0   4   4        5.09        5.09      0.86 o 
   1   4   4     1468.36     1473.31     10.34 o 
   2   4   4     1271.44     1354.29     10.87 o 
   3   4   4       19.38       13.34      1.32 o 
   4   4   4      159.31      171.92      2.92 o 
   5   4   4       62.87       75.68      2.28 o 
   6   4   4      422.30      436.47      5.73 o 
   7   4   4      636.30      606.18      7.79 o 
   8   4   4        5.49        5.72      2.00 o 
   9   4   4        0.76        0.65      1.64 o 
  10   4   4        4.41        0.46      1.98 o 
 -10   5   4        0.10        1.07      2.86 o 
  -9   5   4        4.13        4.31      2.70 o 
  -8   5   4        0.02        1.84      1.56 o 
  -7   5   4        0.16        0.76      1.47 o 
  -6   5   4       55.48       52.52      2.31 o 
  -5   5   4      491.90      499.44      5.58 o 
  -4   5   4       68.89       74.27      1.94 o 
  -3   5   4       74.31       57.49      3.05 o 
  -2   5   4      111.82      133.80      2.15 o 
  -1   5   4      373.05      381.29      3.73 o 
   0   5   4      236.75      246.96      2.85 o 
   1   5   4     3904.21     4229.25     37.91 o 
   2   5   4      119.06      112.22      3.21 o 
   3   5   4      215.23      208.75      2.47 o 
   4   5   4      103.71      112.54      2.42 o 
   5   5   4        0.19        1.88      1.00 o 
   6   5   4        0.66        2.62      1.17 o 
   7   5   4       25.96       29.20      2.44 o 
   8   5   4        0.49        1.49      1.40 o 
   9   5   4        9.72        4.92      1.86 o 
  10   5   4        0.07        0.60      2.28 o 
 -10   6   4      107.01      117.72      7.45 o 
  -9   6   4       32.08       21.58      2.44 o 
  -8   6   4       22.37       17.23      2.41 o 
  -7   6   4       65.88       63.22      3.64 o 
  -6   6   4        2.82        2.89      1.65 o 
  -5   6   4      142.97      157.20      3.75 o 
  -4   6   4       70.92       55.92      2.41 o 
  -3   6   4      187.18      201.20      1.88 o 
  -2   6   4        9.20       13.70      1.99 o 
  -1   6   4      163.62      198.80      2.86 o 
   0   6   4      129.33      120.06      2.47 o 
   1   6   4       37.77       41.16      1.50 o 
   2   6   4       51.78       66.68      1.21 o 
   3   6   4      268.36      272.40      3.05 o 
   4   6   4        0.47        0.20      0.72 o 
   5   6   4      109.73      108.20      2.85 o 
   6   6   4      256.03      259.81      4.54 o 
   7   6   4       26.74       25.69      2.02 o 
   8   6   4       14.75       15.03      2.16 o 
   9   6   4       38.71       39.00      3.53 o 
  10   6   4        1.89        1.42      4.27 o 
  -9   7   4       20.79       18.44      3.18 o 
  -8   7   4       67.49       60.36      3.55 o 
  -7   7   4        8.01        5.89      1.93 o 
  -6   7   4       83.76       82.32      2.35 o 
  -5   7   4        1.70        2.72      1.21 o 
  -4   7   4       43.01       44.42      1.46 o 
  -3   7   4       21.00       21.91      1.24 o 
  -2   7   4      254.17      247.68      4.55 o 
  -1   7   4      290.15      311.42      5.15 o 
   0   7   4        0.01        0.53      0.80 o 
   1   7   4      498.15      506.98      7.13 o 
   2   7   4        1.77        0.70      0.68 o 
   3   7   4      104.64      105.92      3.36 o 
   4   7   4      165.55      171.01      3.80 o 
   5   7   4       63.57       65.56      2.63 o 
   6   7   4        0.17        0.52      1.85 o 
   7   7   4       30.36       40.94      3.41 o 
   8   7   4        2.20        2.05      1.92 o 
   9   7   4        1.11        1.58      1.80 o 
  -9   8   4       16.12       11.05      4.54 o 
  -8   8   4        0.39        0.84      1.87 o 
  -7   8   4       60.25       58.85      3.20 o 
  -6   8   4        4.12        3.24      1.35 o 
  -5   8   4      176.08      182.30      4.61 o 
  -4   8   4      262.71      238.98      4.91 o 
  -3   8   4      191.84      202.51      3.19 o 
  -2   8   4      309.07      304.85      4.74 o 
  -1   8   4        1.11        1.73      0.87 o 
   0   8   4       77.22       69.09      1.60 o 
   1   8   4        6.33        5.10      0.96 o 
   2   8   4       78.57       82.70      2.55 o 
   3   8   4        0.69        0.97      1.47 o 
   4   8   4       81.18       75.31      3.41 o 
   5   8   4       41.95       37.91      3.86 o 
   6   8   4        0.94        1.78      1.93 o 
   7   8   4        8.78       10.54      3.87 o 
   8   8   4        2.09        2.66      1.96 o 
   9   8   4        6.97        9.24      2.41 o 
  -8   9   4       39.08       45.22      3.62 o 
  -7   9   4       27.46       29.45      2.85 o 
  -6   9   4       28.14       25.71      2.05 o 
  -5   9   4       52.48       55.20      2.65 o 
  -4   9   4       36.05       32.85      3.75 o 
  -3   9   4      214.92      209.15      4.86 o 
  -2   9   4       85.72       89.62      2.95 o 
  -1   9   4      169.94      161.37      2.91 o 
   0   9   4       10.01        9.33      1.16 o 
   1   9   4        0.75        3.36      0.97 o 
   2   9   4       20.09       17.23      1.82 o 
   3   9   4        0.03        0.85      1.50 o 
   4   9   4       36.43       30.39      4.32 o 
   5   9   4       56.75       46.24      3.82 o 
   6   9   4       38.20       31.31      3.30 o 
   7   9   4       24.93       27.60      3.13 o 
   8   9   4       20.83       23.10      3.58 o 
  -7  10   4        2.41        2.83      1.77 o 
  -6  10   4        0.21        0.70      1.51 o 
  -5  10   4       14.01       20.88      2.24 o 
  -4  10   4        9.97        9.04      1.67 o 
  -3  10   4       41.27       35.36      2.62 o 
  -2  10   4     1133.46     1197.15     13.24 o 
  -1  10   4        0.01        0.42      1.31 o 
   0  10   4       12.38       11.67      1.71 o 
   1  10   4      460.63      463.56      7.33 o 
   2  10   4      170.98      210.76      4.78 o 
   3  10   4      315.42      335.15      8.17 o 
   4  10   4        0.45        3.32      3.08 o 
   5  10   4      119.42      123.20      7.03 o 
   6  10   4        8.42        7.00      2.72 o 
   7  10   4       33.62       32.98      3.65 o 
  -7  11   4        0.92        1.25      2.52 o 
  -6  11   4        0.01        3.59      1.77 o 
  -5  11   4       24.53       24.07      2.01 o 
  -4  11   4        5.64        2.96      1.65 o 
  -3  11   4       51.12       54.02      3.46 o 
  -2  11   4      238.41      238.53      7.65 o 
  -1  11   4       32.08       28.73      3.19 o 
   0  11   4       39.74       47.66      3.09 o 
   1  11   4       11.50        1.67      2.05 o 
   2  11   4       13.96       15.57      2.36 o 
   3  11   4        0.01        0.67      2.48 o 
   4  11   4      225.97      222.35      8.35 o 
   5  11   4       52.17       60.91      4.79 o 
   6  11   4       75.74       81.62      5.20 o 
  -5  12   4        1.20        1.31      1.93 o 
  -4  12   4        1.76        1.91      2.59 o 
  -3  12   4        0.16        1.07      2.50 o 
  -2  12   4       10.42       12.74      2.46 o 
  -1  12   4        0.35        0.00      2.05 o 
   0  12   4        0.60        0.85      2.06 o 
   1  12   4       19.93       17.60      2.95 o 
   2  12   4        5.72        6.43      2.36 o 
   3  12   4        0.29        1.00      2.57 o 
   4  12   4       10.72       11.04      5.37 o 
   5  12   4        2.07        0.36      2.46 o 
  -4  13   4        7.27        4.39      2.84 o 
  -3  13   4        0.94        2.09      2.76 o 
  -2  13   4        7.52        7.49      2.49 o 
  -1  13   4        7.07        6.13      2.93 o 
   0  13   4       17.78       20.32      3.08 o 
   1  13   4        0.07        0.94      2.20 o 
   2  13   4        0.75        0.78      2.25 o 
   3  13   4        6.30        5.02      2.91 o 
 -11   0   5       30.58       38.32      5.66 o 
  -9   0   5       25.89       22.95      7.12 o 
  -7   0   5     1651.90     1635.94     26.35 o 
  -5   0   5      160.57      173.66      4.26 o 
  -3   0   5       87.48      128.75      2.20 o 
  -1   0   5      459.84      398.10      8.31 o 
   1   0   5       40.99       24.25      3.82 o 
   3   0   5      825.71      784.52     11.74 o 
   5   0   5      542.07      507.26     14.97 o 
   7   0   5       62.39       67.57      2.45 o 
   9   0   5      179.32      190.37      5.73 o 
 -11   1   5       13.46       11.66      2.98 o 
 -10   1   5       17.08       17.61      2.86 o 
  -9   1   5        1.54        1.69      2.33 o 
  -8   1   5       64.47       57.50      4.75 o 
  -7   1   5        9.73       11.42      2.56 o 
  -6   1   5       45.98       46.51      2.21 o 
  -5   1   5      127.01      132.81      2.54 o 
  -4   1   5      130.97      112.25      1.46 o 
  -3   1   5      149.03      144.47      1.75 o 
  -2   1   5     1107.13     1166.11      6.27 o 
  -1   1   5     5571.44     5548.65     28.65 o 
   0   1   5     4956.47     4683.08     27.87 o 
   1   1   5     6876.21     6736.28     36.14 o 
   2   1   5        9.02       14.72      1.74 o 
   3   1   5      205.46      212.43      3.26 o 
   4   1   5      218.58      231.61      3.60 o 
   5   1   5       14.55       14.03      1.52 o 
   6   1   5      109.57      104.49      2.33 o 
   7   1   5      162.57      166.17      4.23 o 
   8   1   5       21.19       25.47      2.92 o 
   9   1   5        0.35        1.17      1.29 o 
  10   1   5       43.62       37.89      3.25 o 
 -11   2   5       17.52       18.05      4.58 o 
 -10   2   5        0.75        1.54      2.93 o 
  -9   2   5       69.57       66.50      4.80 o 
  -8   2   5       27.63       25.09      3.59 o 
  -7   2   5       16.92       13.96      1.61 o 
  -6   2   5       83.61       88.05      1.74 o 
  -5   2   5        0.01        0.25      0.63 o 
  -4   2   5      203.21      230.08      2.66 o 
  -3   2   5     1334.19     1298.21      8.21 o 
  -2   2   5        3.88        1.22      0.54 o 
  -1   2   5        4.97        5.26      0.54 o 
   0   2   5     4394.84     4349.19     27.38 o 
   1   2   5     3439.19     3307.61     18.86 o 
   2   2   5      134.56      127.89      2.16 o 
   3   2   5      514.13      520.23      6.00 o 
   4   2   5       48.62       55.23      2.47 o 
   5   2   5      367.81      374.78      4.32 o 
   6   2   5        5.15        3.80      1.25 o 
   7   2   5      140.75      144.65      3.09 o 
   8   2   5        4.35        4.73      1.25 o 
   9   2   5       33.44       28.58      2.08 o 
  10   2   5        5.41        4.53      2.52 o 
 -11   3   5        1.10        1.30      3.03 o 
 -10   3   5       12.14       11.39      3.03 o 
  -9   3   5       13.56        9.40      2.51 o 
  -8   3   5        0.01        0.88      1.53 o 
  -7   3   5       95.92      104.30      3.34 o 
  -6   3   5      111.96      113.71      2.53 o 
  -5   3   5      928.25      928.18      8.69 o 
  -4   3   5      353.07      378.36      3.57 o 
  -3   3   5     1552.65     1575.97      9.49 o 
  -2   3   5      282.84      315.57      2.66 o 
  -1   3   5      106.46       98.29      1.11 o 
   0   3   5       77.00       83.41      1.31 o 
   1   3   5        1.87        2.11      0.54 o 
   2   3   5       23.43       16.57      1.44 o 
   3   3   5        1.59        0.23      1.11 o 
   4   3   5       12.26        6.48      1.52 o 
   5   3   5        0.03        2.50      0.78 o 
   6   3   5       25.62       25.41      2.26 o 
   7   3   5       22.55       26.85      1.49 o 
   8   3   5      119.41      136.15      4.14 o 
   9   3   5      296.16      287.06      6.70 o 
  10   3   5       35.19       43.63      3.67 o 
 -10   4   5       39.68       45.32      4.78 o 
  -9   4   5        0.22        1.07      1.71 o 
  -8   4   5        4.05        3.22      1.98 o 
  -7   4   5        5.04        4.48      1.56 o 
  -6   4   5       12.04       13.07      1.71 o 
  -5   4   5      166.38      174.91      2.40 o 
  -4   4   5      182.34      204.01      1.96 o 
  -3   4   5     1116.41     1199.41      8.38 o 
  -2   4   5      664.95      715.37      6.67 o 
  -1   4   5     1595.56     1690.38      9.17 o 
   0   4   5        0.23        0.45      0.40 o 
   1   4   5      457.75      513.80      6.00 o 
   2   4   5       90.51       99.71      2.89 o 
   3   4   5      312.41      319.98      4.93 o 
   4   4   5       50.31       59.34      1.42 o 
   5   4   5       58.26       69.33      2.79 o 
   6   4   5      520.12      492.69      6.97 o 
   7   4   5       17.16       19.60      1.65 o 
   8   4   5       19.51       17.28      2.08 o 
   9   4   5       95.87       89.36      3.97 o 
  10   4   5        0.16        1.07      1.62 o 
 -10   5   5       47.32       52.97      6.65 o 
  -9   5   5        1.31        2.50      1.91 o 
  -8   5   5       37.52       35.61      2.96 o 
  -7   5   5        4.99        6.48      1.58 o 
  -6   5   5        2.11        3.50      1.14 o 
  -5   5   5       37.39       42.72      1.73 o 
  -4   5   5      141.60      149.46      2.11 o 
  -3   5   5      130.32      127.26      2.64 o 
  -2   5   5      115.54      122.81      2.81 o 
  -1   5   5       18.70       18.56      1.22 o 
   0   5   5     1030.26     1124.96      9.18 o 
   1   5   5      700.16      756.75      9.63 o 
   2   5   5       27.37       16.13      1.80 o 
   3   5   5      533.99      579.82      4.67 o 
   4   5   5     1233.76     1239.91      8.68 o 
   5   5   5      253.52      245.45      4.27 o 
   6   5   5      292.30      282.22      4.38 o 
   7   5   5       51.91       53.14      4.09 o 
   8   5   5        2.74        0.81      1.38 o 
   9   5   5        1.00        1.15      1.94 o 
  10   5   5        0.03        0.71      2.03 o 
 -10   6   5       17.27       16.22      3.91 o 
  -9   6   5       33.61       36.06      3.75 o 
  -8   6   5       10.06       12.65      1.89 o 
  -7   6   5        0.07        1.40      1.49 o 
  -6   6   5        1.11        1.26      1.09 o 
  -5   6   5       24.04       19.25      2.14 o 
  -4   6   5       21.64       23.19      1.17 o 
  -3   6   5       11.69        9.63      1.15 o 
  -2   6   5      245.02      245.16      2.74 o 
  -1   6   5        3.18        2.57      0.61 o 
   0   6   5      355.42      340.28      3.84 o 
   1   6   5      125.11      146.67      3.32 o 
   2   6   5       24.76       23.34      1.55 o 
   3   6   5      161.75      171.84      4.56 o 
   4   6   5        0.64        0.63      0.76 o 
   5   6   5      169.56      178.98      3.58 o 
   6   6   5      659.75      657.85      8.30 o 
   7   6   5        3.40        2.98      1.45 o 
   8   6   5        0.24        1.35      1.66 o 
   9   6   5        7.03        6.79      2.51 o 
  -9   7   5        6.08        7.23      3.74 o 
  -8   7   5      105.96      103.70      5.10 o 
  -7   7   5       25.30       26.45      2.18 o 
  -6   7   5       66.43       60.59      2.31 o 
  -5   7   5       46.30       41.18      2.48 o 
  -4   7   5       16.69       14.43      2.53 o 
  -3   7   5       79.62       64.82      1.85 o 
  -2   7   5       21.95       32.13      1.72 o 
  -1   7   5        0.56        1.28      0.89 o 
   0   7   5      144.79      140.73      2.14 o 
   1   7   5       28.15       25.98      1.96 o 
   2   7   5       39.55       42.90      2.05 o 
   3   7   5       17.19       15.56      1.59 o 
   4   7   5       21.38       19.72      1.53 o 
   5   7   5        0.03        0.97      1.43 o 
   6   7   5       11.45       10.59      3.29 o 
   7   7   5        0.22        0.85      2.02 o 
   8   7   5       11.84       12.46      3.49 o 
   9   7   5        8.23        6.57      2.25 o 
  -9   8   5        0.16        0.00      2.93 o 
  -8   8   5        7.92        5.97      2.80 o 
  -7   8   5        3.45        3.41      1.67 o 
  -6   8   5       24.40       26.72      1.78 o 
  -5   8   5       15.25       13.31      1.62 o 
  -4   8   5       31.62       30.22      1.89 o 
  -3   8   5       28.97       27.77      1.91 o 
  -2   8   5       10.48       11.82      1.21 o 
  -1   8   5        6.13        5.88      1.23 o 
   0   8   5      413.52      383.07      4.29 o 
   1   8   5       33.60       27.08      1.44 o 
   2   8   5       39.09       35.06      2.42 o 
   3   8   5      123.47      128.51      4.80 o 
   4   8   5        2.61        1.61      1.47 o 
   5   8   5      171.21      187.29      5.73 o 
   6   8   5       41.05       38.67      3.99 o 
   7   8   5       20.84       17.27      3.00 o 
   8   8   5        1.49        2.35      2.01 o 
  -8   9   5        0.32        0.43      2.40 o 
  -7   9   5        3.87        2.99      1.65 o 
  -6   9   5       30.04       32.11      2.39 o 
  -5   9   5      232.90      254.73      4.88 o 
  -4   9   5       25.45       26.78      1.90 o 
  -3   9   5       82.43       86.69      2.52 o 
  -2   9   5       10.67        7.12      1.07 o 
  -1   9   5        0.47        0.43      1.22 o 
   0   9   5      621.65      599.14      6.70 o 
   1   9   5       32.35       26.95      1.85 o 
   2   9   5       65.44       65.59      2.99 o 
   3   9   5       38.95       31.81      3.10 o 
   4   9   5        2.74        7.57      2.42 o 
   5   9   5       20.55       17.95      2.23 o 
   6   9   5        0.09        1.60      2.35 o 
   7   9   5        5.04        5.27      2.61 o 
   8   9   5        2.53        4.13      2.29 o 
  -7  10   5        5.77        6.97      2.01 o 
  -6  10   5       53.68       48.53      2.67 o 
  -5  10   5       98.51      114.50      4.06 o 
  -4  10   5        0.00        0.57      1.44 o 
  -3  10   5      207.97      227.94      4.93 o 
  -2  10   5       35.39       33.47      2.15 o 
  -1  10   5       58.90       63.69      2.54 o 
   0  10   5       67.21       64.91      3.37 o 
   1  10   5       21.31       23.27      2.31 o 
   2  10   5        2.47        1.25      1.60 o 
   3  10   5       28.16       16.18      2.42 o 
   4  10   5        6.82        5.87      2.62 o 
   5  10   5       15.90       13.51      3.80 o 
   6  10   5        4.84        3.24      2.53 o 
   7  10   5        0.04        0.36      2.26 o 
  -6  11   5        1.99        3.21      1.61 o 
  -5  11   5        3.56        3.46      1.72 o 
  -4  11   5        3.22        5.28      1.92 o 
  -3  11   5        3.10        4.18      2.31 o 
  -2  11   5      174.94      171.62      7.04 o 
  -1  11   5       38.25       29.67      3.04 o 
   0  11   5       12.66       12.08      2.31 o 
   1  11   5      119.15      122.31      5.18 o 
   2  11   5        4.22        1.75      1.63 o 
   3  11   5      104.60      114.42     11.69 o 
   4  11   5       21.96       23.65      3.49 o 
   5  11   5      120.19      136.33      5.85 o 
   6  11   5        0.85        2.54      2.62 o 
  -5  12   5        9.95        6.68      2.78 o 
  -4  12   5       15.39        8.45      2.92 o 
  -3  12   5        1.60        0.92      2.48 o 
  -2  12   5        0.19        1.05      2.17 o 
  -1  12   5        0.66        1.76      2.28 o 
   0  12   5        1.18        1.18      2.17 o 
   1  12   5        4.16        5.39      2.45 o 
   2  12   5       28.27       29.68      3.58 o 
   3  12   5       14.77       10.40      4.13 o 
   4  12   5        8.73        5.71      3.41 o 
   5  12   5        0.17        0.25      2.47 o 
  -3  13   5        3.83        4.14      2.82 o 
  -2  13   5        7.67        5.46      2.48 o 
  -1  13   5        7.59        7.82      2.61 o 
   0  13   5        2.92        1.13      2.25 o 
   1  13   5        1.89        2.21      2.29 o 
   2  13   5        0.00        0.66      2.18 o 
   3  13   5        0.07        1.01      3.09 o 
 -10   0   6        1.12        3.41      3.50 o 
  -8   0   6      558.31      577.02     12.28 o 
  -6   0   6       93.41       95.46      5.21 o 
  -4   0   6     1817.71     1758.13     21.04 o 
  -2   0   6    10089.63    10144.93    111.86 o 
   0   0   6     2493.13     2370.26      8.71 o 
   2   0   6       60.24       69.62      8.94 o 
   4   0   6      594.11      685.85     12.56 o 
   6   0   6       51.43       46.68      8.14 o 
   8   0   6        3.13        2.89      1.72 o 
  10   0   6       11.91       14.97      4.40 o 
 -11   1   6        6.69        5.35      2.87 o 
 -10   1   6       92.68       96.68      5.26 o 
  -9   1   6      132.61      138.53      5.18 o 
  -8   1   6      235.79      217.25      6.41 o 
  -7   1   6      513.51      521.19      6.37 o 
  -6   1   6      209.12      194.91      3.13 o 
  -5   1   6       79.96       82.67      2.04 o 
  -4   1   6      612.52      570.86      3.59 o 
  -3   1   6      158.37      172.73      2.72 o 
  -2   1   6     6183.82     6192.81     40.28 o 
  -1   1   6     2317.64     2204.02     24.25 o 
   0   1   6     3421.01     3318.76      9.85 o 
   1   1   6     4035.13     3950.22     34.52 o 
   2   1   6      580.65      542.65      4.94 o 
   3   1   6      137.67      120.71      2.63 o 
   4   1   6        4.83        1.00      1.48 o 
   5   1   6        4.60        2.80      1.17 o 
   6   1   6      118.41      128.78      2.80 o 
   7   1   6        7.13        5.05      1.38 o 
   8   1   6        0.89        0.78      1.09 o 
   9   1   6        9.95        8.34      1.55 o 
  10   1   6        2.32        1.22      1.63 o 
 -11   2   6       55.88       55.31      4.45 o 
 -10   2   6       21.02       17.82      3.61 o 
  -9   2   6        2.77        1.38      2.36 o 
  -8   2   6      510.68      516.79     11.83 o 
  -7   2   6       23.59       19.13      3.43 o 
  -6   2   6      575.00      573.02      7.11 o 
  -5   2   6      127.54      135.87      3.33 o 
  -4   2   6      353.27      371.42      3.32 o 
  -3   2   6      152.64      161.02      1.11 o 
  -2   2   6      290.65      295.31      4.05 o 
  -1   2   6     1025.60      961.41      2.35 o 
   0   2   6     1726.55     1662.01     13.36 o 
   1   2   6       44.02       46.71      0.85 o 
   2   2   6      535.41      554.28      5.92 o 
   3   2   6       48.13       32.30      1.63 o 
   4   2   6      708.54      703.50      8.94 o 
   5   2   6       47.72       50.50      2.31 o 
   6   2   6       75.61       72.23      3.37 o 
   7   2   6       81.60       80.36      3.85 o 
   8   2   6        9.55        9.14      1.80 o 
   9   2   6       70.92       70.98      3.62 o 
  10   2   6       32.70       28.14      3.34 o 
 -10   3   6        0.66        2.12      2.86 o 
  -9   3   6       47.81       48.17      4.39 o 
  -8   3   6        8.83        1.81      2.38 o 
  -7   3   6       50.31       49.95      2.36 o 
  -6   3   6       11.78        9.14      0.93 o 
  -5   3   6      457.46      486.65      3.70 o 
  -4   3   6      122.62      151.95      2.74 o 
  -3   3   6      152.61      157.74      1.81 o 
  -2   3   6      551.38      574.17      5.16 o 
  -1   3   6      182.58      188.49      1.98 o 
   0   3   6     1095.23     1138.70     13.44 o 
   1   3   6      591.90      560.37      4.00 o 
   2   3   6     1951.99     1883.62     13.14 o 
   3   3   6       18.55       21.43      2.17 o 
   4   3   6        1.95        1.53      1.87 o 
   5   3   6       69.39       71.30      1.99 o 
   6   3   6        1.84        0.45      1.54 o 
   7   3   6       91.94       97.83      3.08 o 
   8   3   6      341.13      382.60      6.08 o 
   9   3   6       15.40       21.46      2.16 o 
  10   3   6        9.18        8.82      3.13 o 
 -10   4   6        1.79        1.02      2.93 o 
  -9   4   6        0.03        0.00      2.33 o 
  -8   4   6       45.21       53.83      3.10 o 
  -7   4   6       19.59       22.26      1.78 o 
  -6   4   6       10.14       11.72      1.14 o 
  -5   4   6        0.02        0.31      0.70 o 
  -4   4   6        0.53        0.19      1.20 o 
  -3   4   6      909.88      965.91      8.64 o 
  -2   4   6       18.32       20.56      1.06 o 
  -1   4   6     1640.58     1716.52      8.68 o 
   0   4   6     1306.16     1338.25     11.97 o 
   1   4   6      265.84      259.38      3.58 o 
   2   4   6     1034.04     1102.26      7.12 o 
   3   4   6       75.78       86.21      2.79 o 
   4   4   6       27.02       19.08      2.94 o 
   5   4   6        2.04        1.75      1.13 o 
   6   4   6      196.94      210.25      4.20 o 
   7   4   6      137.88      147.07      4.79 o 
   8   4   6        0.07        1.82      1.45 o 
   9   4   6       13.44        7.83      2.39 o 
  10   4   6        8.86        4.42      1.96 o 
 -10   5   6       11.90       13.11      3.83 o 
  -9   5   6       28.98       23.43      3.77 o 
  -8   5   6       75.13       77.92      3.81 o 
  -7   5   6      103.43       99.10      3.78 o 
  -6   5   6       51.00       52.93      2.15 o 
  -5   5   6      167.57      174.20      3.20 o 
  -4   5   6       42.88       45.21      1.86 o 
  -3   5   6        9.79        9.08      1.87 o 
  -2   5   6       46.88       36.93      1.45 o 
  -1   5   6      709.17      702.71      6.80 o 
   0   5   6       62.94       66.00      2.84 o 
   1   5   6      809.96      851.32      9.45 o 
   2   5   6      169.86      179.22      3.33 o 
   3   5   6      424.23      389.04      6.72 o 
   4   5   6        3.92        4.09      1.00 o 
   5   5   6      338.29      344.80      5.58 o 
   6   5   6        2.05        1.99      1.26 o 
   7   5   6       12.58       13.54      2.07 o 
   8   5   6        6.21        4.65      1.86 o 
   9   5   6        5.06        6.33      1.94 o 
 -10   6   6        3.65        6.02      3.52 o 
  -9   6   6        6.65        3.87      2.79 o 
  -8   6   6       41.16       40.48      4.67 o 
  -7   6   6       10.55       13.88      1.67 o 
  -6   6   6       11.39       11.95      1.34 o 
  -5   6   6      130.32      132.50      2.19 o 
  -4   6   6       13.87       10.65      1.86 o 
  -3   6   6        0.03        0.75      0.87 o 
  -2   6   6        9.74        5.77      0.93 o 
  -1   6   6       17.85       19.52      1.56 o 
   0   6   6       19.92       22.78      1.60 o 
   1   6   6     1958.95     2034.11     21.39 o 
   2   6   6      157.99      168.10      2.70 o 
   3   6   6        9.97       11.81      1.35 o 
   4   6   6       33.80       31.43      2.15 o 
   5   6   6       58.78       55.84      2.43 o 
   6   6   6       99.25      109.74      4.10 o 
   7   6   6      179.75      179.25      7.20 o 
   8   6   6        2.72        4.45      2.40 o 
   9   6   6        8.36        5.81      2.06 o 
  -9   7   6       16.03       11.52      3.41 o 
  -8   7   6        1.97        4.46      2.24 o 
  -7   7   6       79.43       78.91      3.15 o 
  -6   7   6       16.88       19.16      1.71 o 
  -5   7   6        0.68        0.75      1.19 o 
  -4   7   6        0.51        0.66      1.12 o 
  -3   7   6       33.58       31.58      2.17 o 
  -2   7   6        9.37       11.89      1.28 o 
  -1   7   6        0.19        0.51      0.73 o 
   0   7   6      108.95      112.22      1.26 o 
   1   7   6       11.79       10.06      2.34 o 
   2   7   6        1.45        2.95      1.83 o 
   3   7   6        6.35        6.08      2.33 o 
   4   7   6      205.33      203.33      5.41 o 
   5   7   6        0.06        2.38      1.56 o 
   6   7   6      211.47      231.06      5.28 o 
   7   7   6      231.74      242.62      8.54 o 
   8   7   6       45.53       45.06      4.04 o 
   9   7   6        8.14       11.79      2.75 o 
  -9   8   6       48.96       41.14      4.44 o 
  -8   8   6        9.04       12.14      2.88 o 
  -7   8   6       73.78       81.42      3.59 o 
  -6   8   6        0.55        0.54      1.48 o 
  -5   8   6       23.88       25.99      1.77 o 
  -4   8   6      150.64      143.95      2.84 o 
  -3   8   6       22.50       23.86      1.23 o 
  -2   8   6      473.21      502.89      5.83 o 
  -1   8   6      104.47      102.70      2.84 o 
   0   8   6      222.85      225.45      2.14 o 
   1   8   6        3.72        3.06      1.44 o 
   2   8   6      101.04      105.83      3.25 o 
   3   8   6       24.83       17.17      3.14 o 
   4   8   6       22.06       27.52      2.34 o 
   5   8   6      217.05      217.60      5.67 o 
   6   8   6       45.54       44.87      3.18 o 
   7   8   6        8.81        5.09      2.19 o 
   8   8   6       29.11       22.12      3.34 o 
  -8   9   6       12.01       15.64      3.19 o 
  -7   9   6        7.55        8.98      3.27 o 
  -6   9   6       33.73       31.25      2.60 o 
  -5   9   6       40.34       40.52      2.40 o 
  -4   9   6      289.37      306.44      4.43 o 
  -3   9   6       50.88       50.18      2.57 o 
  -2   9   6        3.42        4.32      1.56 o 
  -1   9   6      156.77      152.99      2.35 o 
   0   9   6        2.21        1.80      1.30 o 
   1   9   6       53.61       48.30      2.78 o 
   2   9   6        8.22       10.92      4.08 o 
   3   9   6      175.48      190.79      5.86 o 
   4   9   6      104.66       78.96      3.59 o 
   5   9   6        0.67        2.12      2.05 o 
   6   9   6        7.63        4.05      2.52 o 
   7   9   6        7.41        5.43      2.74 o 
  -7  10   6        0.00        0.51      2.15 o 
  -6  10   6       26.30       18.42      2.45 o 
  -5  10   6        4.00        5.21      1.63 o 
  -4  10   6        6.16        7.13      1.72 o 
  -3  10   6       17.17       16.45      1.90 o 
  -2  10   6      448.15      481.43      9.87 o 
  -1  10   6       59.75       55.11      2.98 o 
   0  10   6       31.49       28.47      2.34 o 
   1  10   6       13.60        6.62      1.97 o 
   2  10   6       30.60       28.40      2.38 o 
   3  10   6      108.83      125.16      6.27 o 
   4  10   6        2.47        2.58      1.97 o 
   5  10   6        4.24        1.84      2.34 o 
   6  10   6        3.28        8.29      3.14 o 
   7  10   6        0.02        1.85      2.58 o 
  -6  11   6        0.00        1.05      1.74 o 
  -5  11   6        6.58        5.17      2.48 o 
  -4  11   6      199.58      235.75     11.86 o 
  -3  11   6       18.77       16.39      3.00 o 
  -2  11   6       18.65       15.43      2.75 o 
  -1  11   6        1.58        2.42      1.82 o 
   0  11   6        4.98        4.50      1.99 o 
   1  11   6        5.77        2.41      1.81 o 
   2  11   6        0.76        0.77      1.70 o 
   3  11   6       93.07       88.55      5.80 o 
   4  11   6        1.32        0.64      2.43 o 
   5  11   6        4.22        5.17      2.48 o 
   6  11   6        0.23        0.63      2.47 o 
  -5  12   6        1.72        0.64      2.72 o 
  -4  12   6        0.50        4.23      2.85 o 
  -3  12   6        8.57        5.51      2.89 o 
  -2  12   6        0.31        2.56      2.28 o 
  -1  12   6        0.01        0.81      2.16 o 
   0  12   6        0.21        2.09      2.20 o 
   1  12   6        0.65        0.44      1.79 o 
   2  12   6       10.82        7.43      2.47 o 
   3  12   6       13.45        3.59      2.98 o 
   4  12   6        2.64        0.70      2.80 o 
  -3  13   6        1.06        0.49      2.74 o 
  -2  13   6        0.08        0.64      2.37 o 
  -1  13   6        4.26        5.34      2.50 o 
   0  13   6        1.15        0.58      2.20 o 
   1  13   6        1.70        3.92      2.37 o 
   2  13   6        2.97        3.92      2.37 o 
 -11   0   7        0.01        6.52      3.82 o 
  -9   0   7        0.24        3.05      3.74 o 
  -7   0   7       36.85       40.15      5.86 o 
  -5   0   7       54.24       65.30      1.92 o 
  -3   0   7        1.64        3.09      1.85 o 
  -1   0   7      971.06     1040.75      4.06 o 
   1   0   7     2181.07     2113.08      4.31 o 
   3   0   7     3717.25     3781.24     41.32 o 
   5   0   7     2255.72     2245.45     27.58 o 
   7   0   7       64.40       70.13      5.11 o 
   9   0   7       55.81       57.10      4.21 o 
 -11   1   7        2.68        2.19      3.08 o 
 -10   1   7        1.45        1.94      2.30 o 
  -9   1   7       91.50       89.14      6.32 o 
  -8   1   7       10.39       11.22      1.91 o 
  -7   1   7       44.61       39.66      3.55 o 
  -6   1   7        3.34        3.14      1.23 o 
  -5   1   7       29.74       24.25      1.52 o 
  -4   1   7     1169.87     1184.79      7.07 o 
  -3   1   7     1289.20     1254.64      7.48 o 
  -2   1   7      498.99      448.86      3.25 o 
  -1   1   7     1538.55     1618.78     14.66 o 
   0   1   7       11.50       15.54      6.22 o 
   1   1   7      185.09      202.89      4.42 o 
   2   1   7       96.62       93.97      2.05 o 
   3   1   7       73.41       67.13      1.42 o 
   4   1   7        1.24        0.05      1.12 o 
   5   1   7       62.69       66.79      1.79 o 
   6   1   7       14.80       12.22      2.61 o 
   7   1   7       51.17       42.19      2.76 o 
   8   1   7        0.00        0.29      1.38 o 
   9   1   7       16.57       15.21      1.71 o 
  10   1   7        0.13        1.32      1.73 o 
 -10   2   7        1.60        2.71      2.83 o 
  -9   2   7       65.37       67.06      4.72 o 
  -8   2   7        5.78        6.99      3.34 o 
  -7   2   7      401.42      406.71      6.61 o 
  -6   2   7        8.35       11.04      1.03 o 
  -5   2   7     2119.44     2220.66     16.43 o 
  -4   2   7      177.43      154.81      4.79 o 
  -3   2   7     1452.62     1535.23     11.13 o 
  -2   2   7       16.53       24.00      0.93 o 
  -1   2   7      573.24      525.09      2.16 o 
   0   2   7     1976.86     1950.71      4.42 o 
   1   2   7      183.24      189.89      1.91 o 
   2   2   7      670.00      670.10      5.68 o 
   3   2   7       55.74       55.52      1.99 o 
   4   2   7      110.96      110.33      4.77 o 
   5   2   7        0.43        0.23      1.36 o 
   6   2   7        2.79        2.86      1.26 o 
   7   2   7        7.34        6.53      2.04 o 
   8   2   7       39.59       41.07      1.85 o 
   9   2   7       32.85       31.23      2.04 o 
  10   2   7        1.92        3.65      2.03 o 
 -10   3   7        6.64        4.79      3.13 o 
  -9   3   7       41.22       39.25      4.25 o 
  -8   3   7        0.00        1.82      2.36 o 
  -7   3   7        1.74        0.90      2.29 o 
  -6   3   7      105.56      108.76      2.78 o 
  -5   3   7        5.18        5.86      0.67 o 
  -4   3   7      259.55      286.12      5.03 o 
  -3   3   7      148.61      145.96      1.51 o 
  -2   3   7       23.65       32.21      2.01 o 
  -1   3   7      115.95      150.48      5.90 o 
   0   3   7      433.61      419.16      2.67 o 
   1   3   7     2258.30     2167.15      9.92 o 
   2   3   7      371.64      362.78      4.82 o 
   3   3   7      113.29      121.80      5.26 o 
   4   3   7        0.10        0.67      1.57 o 
   5   3   7      112.57      101.01      2.83 o 
   6   3   7       12.25       13.82      1.62 o 
   7   3   7        0.44        0.68      1.95 o 
   8   3   7        0.32        1.00      1.19 o 
   9   3   7       17.69       20.75      2.97 o 
  10   3   7        0.69        1.68      1.70 o 
 -10   4   7       75.02       67.52      5.07 o 
  -9   4   7        2.77        1.01      2.45 o 
  -8   4   7       64.41       71.09      5.25 o 
  -7   4   7        2.24        3.96      1.56 o 
  -6   4   7        3.91        4.85      1.28 o 
  -5   4   7      277.18      286.71      2.43 o 
  -4   4   7      113.02      120.70      3.02 o 
  -3   4   7      226.92      244.87      2.61 o 
  -2   4   7       81.91       87.18      1.97 o 
  -1   4   7       90.39       81.82      1.36 o 
   0   4   7      213.27      197.82      1.96 o 
   1   4   7      139.87      148.75      3.24 o 
   2   4   7      174.94      168.45      3.62 o 
   3   4   7      111.87      106.30      4.66 o 
   4   4   7      253.55      233.20      5.24 o 
   5   4   7      110.71      111.94      3.78 o 
   6   4   7      104.63      116.57      3.99 o 
   7   4   7        0.02        0.88      1.51 o 
   8   4   7       51.30       47.87      2.79 o 
   9   4   7        1.82        6.93      2.35 o 
  10   4   7       65.96       59.10     14.42 o 
 -10   5   7       37.45       37.70      5.00 o 
  -9   5   7        1.50        2.18      2.66 o 
  -8   5   7       73.91       78.15      4.57 o 
  -7   5   7       15.20       18.09      1.81 o 
  -6   5   7       72.32       65.16      1.67 o 
  -5   5   7       64.47       60.11      1.89 o 
  -4   5   7      133.69      139.49      2.64 o 
  -3   5   7       19.66       21.90      1.37 o 
  -2   5   7      279.26      271.58      4.37 o 
  -1   5   7       35.97       41.85      1.34 o 
   0   5   7       18.24       21.13      0.94 o 
   1   5   7      246.81      280.65      5.27 o 
   2   5   7      110.92       93.69      4.45 o 
   3   5   7      450.54      478.01      4.22 o 
   4   5   7      900.50      876.85      5.36 o 
   5   5   7       78.67       78.95      2.25 o 
   6   5   7       88.29       83.15      2.42 o 
   7   5   7        8.49        5.64      1.34 o 
   8   5   7       19.16       23.74      2.75 o 
   9   5   7        0.55        2.75      2.04 o 
  -9   6   7        0.04        0.25      2.67 o 
  -8   6   7        1.15        1.07      2.15 o 
  -7   6   7       26.18       26.72      2.23 o 
  -6   6   7        0.02        5.20      1.12 o 
  -5   6   7        6.59        5.13      0.93 o 
  -4   6   7        7.71        8.48      1.42 o 
  -3   6   7       15.75       11.97      1.15 o 
  -2   6   7      104.98      104.76      2.31 o 
  -1   6   7       31.72       38.84      1.69 o 
   0   6   7        0.20        0.04      1.44 o 
   1   6   7      128.23      132.96      3.34 o 
   2   6   7        0.00        0.36      1.36 o 
   3   6   7       22.83       20.83      2.05 o 
   4   6   7      354.18      352.91      5.19 o 
   5   6   7        5.80        7.53      1.81 o 
   6   6   7        6.81        6.55      1.45 o 
   7   6   7       12.78       13.52      2.21 o 
   8   6   7        0.03        0.69      1.99 o 
   9   6   7       23.68       28.81      3.43 o 
  -9   7   7        2.02        0.00      2.75 o 
  -8   7   7       11.74        8.62      2.96 o 
  -7   7   7        0.43        0.69      2.16 o 
  -6   7   7        3.61        2.33      1.41 o 
  -5   7   7        0.87        1.13      1.29 o 
  -4   7   7        4.19        4.86      1.08 o 
  -3   7   7      156.99      158.98      3.62 o 
  -2   7   7       52.38       51.11      1.83 o 
  -1   7   7       54.14       62.51      2.21 o 
   0   7   7        2.33        1.57      1.43 o 
   1   7   7      203.33      191.31      3.70 o 
   2   7   7        0.01        0.35      1.83 o 
   3   7   7       93.47       89.47      4.20 o 
   4   7   7      158.76      162.09      5.52 o 
   5   7   7       58.12       57.31      3.17 o 
   6   7   7      124.57      126.02      5.11 o 
   7   7   7        4.02        3.10      2.83 o 
   8   7   7       18.35       12.94      2.43 o 
  -8   8   7       31.61       34.24      3.90 o 
  -7   8   7       14.45       14.78      2.82 o 
  -6   8   7       62.96       65.03      3.71 o 
  -5   8   7        0.56        0.53      1.26 o 
  -4   8   7      103.68      101.24      2.95 o 
  -3   8   7       94.34       97.04      2.86 o 
  -2   8   7      160.12      163.81      2.81 o 
  -1   8   7      100.45      104.99      2.94 o 
   0   8   7        8.40        9.16      2.51 o 
   1   8   7        9.29        8.60      2.39 o 
   2   8   7        9.58        6.31      1.45 o 
   3   8   7        7.39        5.42      1.89 o 
   4   8   7       72.05       71.58      3.70 o 
   5   8   7       39.66       39.49      3.09 o 
   6   8   7       25.13       29.89      3.98 o 
   7   8   7        1.76        4.60      2.16 o 
   8   8   7        0.62        2.56      2.47 o 
  -8   9   7        0.18        0.61      2.46 o 
  -7   9   7        2.99        0.43      1.96 o 
  -6   9   7        3.16        3.73      1.82 o 
  -5   9   7      120.13      125.60      3.50 o 
  -4   9   7      211.60      217.51      4.02 o 
  -3   9   7        5.49        3.71      1.32 o 
  -2   9   7       12.43        8.04      1.40 o 
  -1   9   7        0.06        1.52      1.73 o 
   0   9   7       83.68       86.53      4.42 o 
   1   9   7       85.59       87.57      3.68 o 
   2   9   7        0.07        0.07      1.57 o 
   3   9   7       13.31       10.06      2.78 o 
   4   9   7        7.83        4.15      2.12 o 
   5   9   7       12.71       13.81      2.34 o 
   6   9   7       20.25       21.65      3.57 o 
   7   9   7        4.11        4.61      2.38 o 
  -7  10   7        6.13       10.44      2.85 o 
  -6  10   7        2.37        3.33      1.84 o 
  -5  10   7       25.40       22.74      2.23 o 
  -4  10   7       10.22       12.16      1.74 o 
  -3  10   7        3.67        6.40      2.03 o 
  -2  10   7        0.15        3.43      1.47 o 
  -1  10   7      101.13      101.62      3.03 o 
   0  10   7       25.03       18.80      2.29 o 
   1  10   7      301.67      281.68      5.27 o 
   2  10   7        4.15        3.48      1.95 o 
   3  10   7       12.38       14.14      2.81 o 
   4  10   7       22.57       29.95      3.06 o 
   5  10   7        8.43        4.15      2.20 o 
   6  10   7        8.73        6.55      3.08 o 
  -6  11   7       13.79       20.10      3.61 o 
  -5  11   7       31.59       38.79      3.45 o 
  -4  11   7      125.87      124.34      5.42 o 
  -3  11   7        2.39        1.86      2.20 o 
  -2  11   7       12.73       12.13      2.71 o 
  -1  11   7        2.93        2.18      1.76 o 
   0  11   7        9.30        8.28      2.48 o 
   1  11   7        0.72        0.64      1.69 o 
   2  11   7        0.03        0.43      1.78 o 
   3  11   7        6.50        4.75      4.31 o 
   4  11   7       20.72       16.92      3.10 o 
   5  11   7        8.49        9.86      2.86 o 
  -4  12   7        0.67        0.87      2.76 o 
  -3  12   7       10.46       12.92      4.58 o 
  -2  12   7       15.32       18.54      2.89 o 
  -1  12   7        0.09        1.21      1.90 o 
   0  12   7        0.49        4.61      1.91 o 
   1  12   7        9.39       12.30      2.28 o 
   2  12   7        0.22        0.71      2.50 o 
   3  12   7        2.12        1.58      2.94 o 
   4  12   7        8.83        7.03      3.96 o 
  -2  13   7        0.44        2.58      2.35 o 
  -1  13   7        0.00        0.99      2.30 o 
   0  13   7        8.78        8.93      2.68 o 
   1  13   7        1.30        2.75      2.34 o 
 -10   0   8       60.70       38.96      6.77 o 
  -8   0   8      216.79      244.56      9.11 o 
  -6   0   8       72.25       67.95      6.45 o 
  -4   0   8     5399.30     5339.78     47.24 o 
  -2   0   8      882.63      967.23     13.22 o 
   0   0   8      830.89      979.62     31.51 o 
   2   0   8     2329.58     2425.97     31.39 o 
   4   0   8      120.26      127.78      6.78 o 
   6   0   8       27.17       30.19      3.60 o 
   8   0   8        4.84        3.94      1.34 o 
  10   0   8       18.83       20.61      2.73 o 
 -10   1   8       16.12       23.18      3.50 o 
  -9   1   8       63.95       56.52      3.93 o 
  -8   1   8      118.94      129.58      4.35 o 
  -7   1   8        8.01        5.33      3.55 o 
  -6   1   8       51.12       53.55      2.42 o 
  -5   1   8       11.80       12.36      0.77 o 
  -4   1   8      490.69      520.02      7.16 o 
  -3   1   8     1600.74     1698.31     15.57 o 
  -2   1   8      479.75      451.28      4.77 o 
  -1   1   8     2939.26     3019.32     11.94 o 
   0   1   8       40.03       31.69      3.10 o 
   1   1   8      332.61      381.91      4.63 o 
   2   1   8      575.75      598.21      5.95 o 
   3   1   8     1281.85     1296.70     13.25 o 
   4   1   8        2.53        0.36      1.74 o 
   5   1   8       16.88       23.80      2.41 o 
   6   1   8        2.67        4.41      0.90 o 
   7   1   8       70.86       62.34      3.53 o 
   8   1   8        4.57        2.83      1.05 o 
   9   1   8        0.01        0.27      1.04 o 
  10   1   8        6.41        4.21      1.42 o 
 -10   2   8        0.31        1.26      2.24 o 
  -9   2   8        0.82        3.54      2.88 o 
  -8   2   8       12.24       14.62      2.51 o 
  -7   2   8       22.45       23.46      3.95 o 
  -6   2   8       39.88       36.80      2.67 o 
  -5   2   8      123.86      150.14      3.28 o 
  -4   2   8      671.67      673.04      7.41 o 
  -3   2   8      242.68      256.14      6.73 o 
  -2   2   8      631.53      690.77      7.24 o 
  -1   2   8      430.15      391.67      6.92 o 
   0   2   8       18.77        9.24      0.96 o 
   1   2   8      175.41      158.49      4.78 o 
   2   2   8      134.35      134.62      1.47 o 
   3   2   8       36.61       41.14      1.38 o 
   4   2   8      436.94      433.56      6.02 o 
   5   2   8       12.27        9.47      1.58 o 
   6   2   8       55.24       57.07      2.92 o 
   7   2   8       57.79       48.19      3.70 o 
   8   2   8       59.37       57.31      2.37 o 
   9   2   8        0.10        1.42      1.31 o 
  10   2   8        3.95        3.76      1.89 o 
 -10   3   8       19.22       10.80      6.41 o 
  -9   3   8        3.49        3.16      2.93 o 
  -8   3   8      123.08      135.21      5.92 o 
  -7   3   8        1.35        2.56      1.64 o 
  -6   3   8      259.54      265.68      6.21 o 
  -5   3   8        1.55        0.61      1.11 o 
  -4   3   8      125.90      120.86      3.50 o 
  -3   3   8       28.54       32.95      1.67 o 
  -2   3   8      320.36      276.15      2.74 o 
  -1   3   8      563.14      574.88      3.68 o 
   0   3   8      142.66      136.49      1.33 o 
   1   3   8      739.14      694.54      4.72 o 
   2   3   8       41.26       39.31      1.67 o 
   3   3   8      207.30      197.16      5.12 o 
   4   3   8       90.49       81.70      3.69 o 
   5   3   8      215.45      202.59      3.33 o 
   6   3   8       37.66       32.03      3.55 o 
   7   3   8       25.11       24.86      2.18 o 
   8   3   8       17.86       23.20      1.72 o 
   9   3   8        0.24        1.47      1.62 o 
 -10   4   8        0.02        2.46      3.19 o 
  -9   4   8       23.48       22.89      3.98 o 
  -8   4   8        5.35        4.66      2.05 o 
  -7   4   8      250.96      255.86      6.28 o 
  -6   4   8        7.54        6.32      1.33 o 
  -5   4   8       10.17       10.98      1.18 o 
  -4   4   8       36.74       39.71      3.41 o 
  -3   4   8      145.57      153.98      4.43 o 
  -2   4   8       64.74       64.90      3.36 o 
  -1   4   8       44.35       52.32      1.75 o 
   0   4   8      166.98      182.15      3.12 o 
   1   4   8       18.06       14.63      1.40 o 
   2   4   8       44.37       37.08      2.25 o 
   3   4   8        0.85        1.76      1.24 o 
   4   4   8      162.86      156.51      5.16 o 
   5   4   8      264.31      253.19      4.17 o 
   6   4   8       35.35       34.66      2.53 o 
   7   4   8      250.01      250.67      5.74 o 
   8   4   8       53.41       48.10      3.24 o 
   9   4   8       74.21       89.37      4.91 o 
 -10   5   8       12.52       15.12      6.92 o 
  -9   5   8        2.86        4.36      3.38 o 
  -8   5   8       32.41       28.23      2.97 o 
  -7   5   8      103.04      113.07      4.60 o 
  -6   5   8       75.48       72.25      2.51 o 
  -5   5   8       16.08       15.88      1.73 o 
  -4   5   8      131.18      139.85      2.82 o 
  -3   5   8        3.15        4.96      3.26 o 
  -2   5   8        1.51        3.50      0.99 o 
  -1   5   8      135.62      142.78      2.58 o 
   0   5   8       52.76       50.48      1.29 o 
   1   5   8      479.47      507.26      4.62 o 
   2   5   8      231.39      239.30      4.57 o 
   3   5   8       47.73       47.27      3.28 o 
   4   5   8        1.19        2.05      1.00 o 
   5   5   8       41.99       43.58      2.40 o 
   6   5   8        2.82        2.74      1.22 o 
   7   5   8       74.40       75.85      4.10 o 
   8   5   8        0.52        3.41      2.02 o 
   9   5   8        4.47        4.73      2.23 o 
  -9   6   8        2.36        0.85      2.92 o 
  -8   6   8       14.96       11.98      3.89 o 
  -7   6   8       68.03       61.77      2.45 o 
  -6   6   8       43.77       48.20      3.12 o 
  -5   6   8        8.13        5.71      1.11 o 
  -4   6   8        3.45        3.52      1.23 o 
  -3   6   8        2.09        2.54      1.22 o 
  -2   6   8       30.72       30.38      2.96 o 
  -1   6   8       95.25      105.64      3.13 o 
   0   6   8        2.42        1.61      1.26 o 
   1   6   8       34.98       32.71      3.06 o 
   2   6   8        5.29       10.17      2.37 o 
   3   6   8       54.29       57.45      3.15 o 
   4   6   8      144.11      141.99      5.26 o 
   5   6   8      737.28      759.50      9.72 o 
   6   6   8      174.12      177.42      5.19 o 
   7   6   8        1.04        1.16      2.13 o 
   8   6   8       10.07        8.99      2.42 o 
   9   6   8        1.76        3.91      2.31 o 
  -9   7   8       13.21        9.03      3.33 o 
  -8   7   8       36.42       39.34      4.19 o 
  -7   7   8        0.77        1.58      1.69 o 
  -6   7   8       11.63       11.85      2.67 o 
  -5   7   8      119.63      132.86      3.32 o 
  -4   7   8       47.34       46.14      2.99 o 
  -3   7   8      567.67      570.81      7.37 o 
  -2   7   8        0.61        2.09      1.08 o 
  -1   7   8      241.40      250.40      3.35 o 
   0   7   8        0.00        0.21      2.29 o 
   1   7   8       10.17       14.39      2.13 o 
   2   7   8       12.83       12.70      2.64 o 
   3   7   8       68.77       68.75      3.77 o 
   4   7   8      407.28      399.98      9.21 o 
   5   7   8       11.15        9.51      1.88 o 
   6   7   8       16.26       18.02      3.51 o 
   7   7   8       29.67       29.57      3.33 o 
   8   7   8        1.30        0.95      2.23 o 
  -8   8   8        3.04        1.42      2.44 o 
  -7   8   8       27.47       23.72      2.66 o 
  -6   8   8        4.61        1.76      1.89 o 
  -5   8   8      167.26      170.87      4.14 o 
  -4   8   8       35.57       34.80      2.29 o 
  -3   8   8      252.97      262.25      5.33 o 
  -2   8   8       26.73       25.55      1.68 o 
  -1   8   8        6.32        4.12      0.73 o 
   0   8   8        0.04        0.00      1.92 o 
   1   8   8        0.08        1.16      1.67 o 
   2   8   8        0.05        0.66      1.57 o 
   3   8   8       16.79       14.52      3.08 o 
   4   8   8       56.97       55.91      3.10 o 
   5   8   8       35.57       30.74      2.95 o 
   6   8   8       28.49       30.72      3.60 o 
   7   8   8        2.41        1.76      2.09 o 
   8   8   8        0.29        2.00      2.33 o 
  -7   9   8        0.37        0.88      2.50 o 
  -6   9   8        4.80        3.72      2.06 o 
  -5   9   8       13.66       11.07      2.14 o 
  -4   9   8       15.87       13.16      2.31 o 
  -3   9   8       22.20       22.73      1.85 o 
  -2   9   8        8.82        9.23      1.76 o 
  -1   9   8       30.72       25.12      3.85 o 
   0   9   8       32.53       33.69      3.11 o 
   1   9   8       20.24       20.71      3.10 o 
   2   9   8        8.72        8.77      1.89 o 
   3   9   8       55.23       40.21      3.32 o 
   4   9   8       57.31       53.24      2.94 o 
   5   9   8       11.84       17.53      2.61 o 
   6   9   8        2.02        5.00      2.40 o 
   7   9   8       14.84        9.03      2.61 o 
  -7  10   8        3.67        2.78      2.41 o 
  -6  10   8        4.50        8.05      2.72 o 
  -5  10   8       53.87       53.51      2.74 o 
  -4  10   8      294.72      346.49      8.76 o 
  -3  10   8       47.54       50.61      3.47 o 
  -2  10   8      131.01      128.95      3.75 o 
  -1  10   8       16.60       15.95      2.27 o 
   0  10   8       34.96       29.01      3.65 o 
   1  10   8        7.87        8.24      2.12 o 
   2  10   8      174.46      172.90      5.04 o 
   3  10   8       13.08       13.31      2.60 o 
   4  10   8        0.70        0.66      2.02 o 
   5  10   8        1.12        2.27      2.29 o 
   6  10   8       15.97       22.10      3.76 o 
  -5  11   8        7.16        3.45      2.63 o 
  -4  11   8       10.23        9.58      2.51 o 
  -3  11   8        4.20        4.81      2.61 o 
  -2  11   8       63.00       68.30      3.60 o 
  -1  11   8       24.06       30.47      3.05 o 
   0  11   8        4.55        5.26      2.20 o 
   1  11   8       84.56       86.77      4.54 o 
   2  11   8       12.32       10.00      2.43 o 
   3  11   8        1.82        1.16      2.82 o 
   4  11   8        0.23        2.09      2.74 o 
   5  11   8        1.70        1.58      2.61 o 
  -4  12   8        8.80       16.42      5.55 o 
  -3  12   8        5.56        7.11      2.85 o 
  -2  12   8        0.21        2.25      1.95 o 
  -1  12   8        2.15        3.45      2.11 o 
   0  12   8        0.10        1.60      1.96 o 
   1  12   8        9.39       11.73      2.43 o 
   2  12   8        0.12        1.83      2.29 o 
   3  12   8        4.95        4.44      3.20 o 
   0  13   8        3.51        1.07      5.70 o 
  -9   0   9      200.60      201.26      7.29 o 
  -7   0   9      117.53      132.79      8.66 o 
  -5   0   9      101.66       97.87      2.88 o 
  -3   0   9      961.79      941.24      6.38 o 
  -1   0   9      153.91      122.13      8.70 o 
   1   0   9     2687.80     2813.59     16.17 o 
   3   0   9      872.66      920.09     15.75 o 
   5   0   9      953.63      979.87     12.24 o 
   7   0   9      492.70      497.65      5.34 o 
   9   0   9        4.69        1.34      1.52 o 
 -10   1   9       13.36       17.58      2.75 o 
  -9   1   9       18.12       24.66      2.78 o 
  -8   1   9        9.10       10.11      2.46 o 
  -7   1   9       35.19       32.63      4.03 o 
  -6   1   9        2.06        2.27      3.04 o 
  -5   1   9      193.53      195.94      2.72 o 
  -4   1   9     1002.42     1025.13      7.82 o 
  -3   1   9      368.96      419.98      7.37 o 
  -2   1   9       13.01        3.47      0.57 o 
  -1   1   9      152.86      176.27      2.63 o 
   0   1   9      645.43      655.35     11.58 o 
   1   1   9      324.90      314.02      4.70 o 
   2   1   9      852.30      868.62      7.57 o 
   3   1   9       52.87       57.36      4.65 o 
   4   1   9      122.08      140.63      1.86 o 
   5   1   9       15.45       16.01      1.56 o 
   6   1   9       19.88       19.70      2.50 o 
   7   1   9       15.09       14.06      1.89 o 
   8   1   9       38.36       32.73      2.14 o 
   9   1   9       28.52       30.19      1.92 o 
 -10   2   9        5.55        7.64      2.43 o 
  -9   2   9       14.87        8.22      2.59 o 
  -8   2   9       34.96       40.51      3.34 o 
  -7   2   9       93.95      105.49      4.65 o 
  -6   2   9       37.66       31.48      3.50 o 
  -5   2   9       67.93       58.92      3.17 o 
  -4   2   9       15.62       17.56      1.45 o 
  -3   2   9       43.17       39.98      1.74 o 
  -2   2   9      306.28      331.37      2.70 o 
  -1   2   9       11.95       16.51      0.75 o 
   0   2   9     1883.94     1836.05     17.75 o 
   1   2   9       62.17       77.44      2.18 o 
   2   2   9      115.46      120.72      1.71 o 
   3   2   9      158.58      146.44      2.55 o 
   4   2   9       19.09       21.64      2.95 o 
   5   2   9      209.20      204.57      4.06 o 
   6   2   9       16.30       10.74      2.14 o 
   7   2   9      116.23      118.57      4.21 o 
   8   2   9       11.68       14.32      1.78 o 
   9   2   9       42.50       45.03      2.28 o 
 -10   3   9        2.02        1.50      3.03 o 
  -9   3   9        4.28        0.48      2.80 o 
  -8   3   9        4.54        3.67      2.16 o 
  -7   3   9        0.03        0.70      2.24 o 
  -6   3   9        0.78        1.45      1.48 o 
  -5   3   9       76.88       75.94      2.65 o 
  -4   3   9        0.33        0.35      1.95 o 
  -3   3   9      802.95      818.38     12.23 o 
  -2   3   9       17.13       20.52      2.17 o 
  -1   3   9       34.23       38.26      1.93 o 
   0   3   9      121.93      132.00      1.39 o 
   1   3   9      423.03      395.10      5.27 o 
   2   3   9       44.61       43.32      2.13 o 
   3   3   9        5.23        6.16      1.33 o 
   4   3   9        2.84        0.93      1.85 o 
   5   3   9       21.09       25.93      1.63 o 
   6   3   9       31.42       25.80      1.73 o 
   7   3   9        0.04        0.88      1.38 o 
   8   3   9       13.18       13.80      1.64 o 
   9   3   9       26.23       23.79      2.91 o 
 -10   4   9       19.70       17.01      4.06 o 
  -9   4   9        7.54        5.50      2.56 o 
  -8   4   9        9.22        2.62      2.04 o 
  -7   4   9        0.43        3.27      1.87 o 
  -6   4   9       64.15       67.16      3.54 o 
  -5   4   9        5.30        3.54      1.68 o 
  -4   4   9       24.91       25.39      2.27 o 
  -3   4   9       13.40       12.63      1.52 o 
  -2   4   9      139.34      156.26      2.81 o 
  -1   4   9       19.94       21.62      0.81 o 
   0   4   9      814.99      810.43      7.98 o 
   1   4   9      144.25      136.84      2.71 o 
   2   4   9      399.98      396.98      4.18 o 
   3   4   9       27.24       28.08      3.02 o 
   4   4   9       73.11       62.75      2.29 o 
   5   4   9       83.87       94.99      2.95 o 
   6   4   9       76.04       78.48      3.06 o 
   7   4   9       67.01       68.32      3.13 o 
   8   4   9        0.92        0.09      1.88 o 
   9   4   9       24.09       23.38      3.33 o 
  -9   5   9        0.19        0.36      2.65 o 
  -8   5   9       12.10        5.82      2.81 o 
  -7   5   9        6.49        6.69      2.29 o 
  -6   5   9       57.73       59.15      5.23 o 
  -5   5   9        5.75        4.16      1.30 o 
  -4   5   9       35.46       31.42      3.04 o 
  -3   5   9       13.57       14.01      1.59 o 
  -2   5   9      183.11      186.38      5.08 o 
  -1   5   9       84.15       87.17      1.65 o 
   0   5   9      284.35      287.34      4.55 o 
   1   5   9       55.40       57.45      1.73 o 
   2   5   9        1.17        3.34      1.35 o 
   3   5   9       10.11        7.27      1.86 o 
   4   5   9      578.52      581.57      6.00 o 
   5   5   9      151.21      164.81      4.12 o 
   6   5   9      145.85      136.32      3.82 o 
   7   5   9       30.02       35.30      2.68 o 
   8   5   9        4.44        3.23      2.22 o 
   9   5   9        7.50        3.86      2.16 o 
  -9   6   9        2.67        3.56      3.33 o 
  -8   6   9       81.22       71.15      4.99 o 
  -7   6   9        0.06        1.42      1.79 o 
  -6   6   9       94.36      100.06      4.74 o 
  -5   6   9        2.67        1.40      1.29 o 
  -4   6   9       14.02       10.60      1.94 o 
  -3   6   9       15.32       16.57      2.96 o 
  -2   6   9       10.09        8.45      1.61 o 
  -1   6   9      564.14      552.36      6.03 o 
   0   6   9        0.37        0.53      1.39 o 
   1   6   9       61.07       56.73      2.18 o 
   2   6   9       22.70       23.48      2.43 o 
   3   6   9       24.99       27.35      3.45 o 
   4   6   9      944.73      944.07     15.75 o 
   5   6   9      128.30      145.83      4.51 o 
   6   6   9        2.38        1.65      1.63 o 
   7   6   9        5.94       11.44      2.25 o 
   8   6   9        0.45        1.97      2.17 o 
  -8   7   9       11.57        9.76      3.15 o 
  -7   7   9       53.86       57.74      3.66 o 
  -6   7   9       12.75        8.02      2.02 o 
  -5   7   9      210.16      214.42      4.47 o 
  -4   7   9       74.85       85.76      2.38 o 
  -3   7   9      554.21      558.31      8.88 o 
  -2   7   9      302.11      313.24      4.05 o 
  -1   7   9       18.49       16.22      1.90 o 
   0   7   9      212.16      211.56      4.19 o 
   1   7   9        2.25        3.56      1.59 o 
   2   7   9       72.21       62.23      2.93 o 
   3   7   9       53.19       58.73      4.14 o 
   4   7   9        3.84        2.75      1.84 o 
   5   7   9       54.35       59.50      3.29 o 
   6   7   9       11.99        4.96      2.22 o 
   7   7   9        1.11        4.70      2.00 o 
   8   7   9        0.00        2.25      2.39 o 
  -8   8   9       19.40       14.77      3.38 o 
  -7   8   9       16.74       14.32      3.21 o 
  -6   8   9      267.01      297.06      7.14 o 
  -5   8   9      195.27      209.69      4.44 o 
  -4   8   9      221.95      212.23      3.97 o 
  -3   8   9       77.84       67.92      2.68 o 
  -2   8   9       14.51       17.28      2.38 o 
  -1   8   9        4.90        5.69      1.97 o 
   0   8   9       35.92       36.79      3.73 o 
   1   8   9        8.01        8.64      2.31 o 
   2   8   9        2.37        2.74      1.85 o 
   3   8   9       21.91       22.73      3.02 o 
   4   8   9        0.04        2.17      1.66 o 
   5   8   9        0.12        1.32      2.06 o 
   6   8   9       17.33       16.18      3.31 o 
   7   8   9        0.17        0.41      2.36 o 
  -7   9   9       42.39       54.40      4.03 o 
  -6   9   9        0.49        2.48      2.09 o 
  -5   9   9      163.91      182.94      4.50 o 
  -4   9   9        8.54        9.47      1.76 o 
  -3   9   9       54.02       56.41      3.35 o 
  -2   9   9       16.77       23.71      2.08 o 
  -1   9   9       20.69       23.81      2.14 o 
   0   9   9       86.93       72.05      4.71 o 
   1   9   9       10.52       10.58      3.14 o 
   2   9   9      137.56      118.20      5.94 o 
   3   9   9        0.00        1.81      1.78 o 
   4   9   9       19.56       19.88      2.14 o 
   5   9   9        4.29        4.00      2.26 o 
   6   9   9        4.57        4.62      2.76 o 
  -6  10   9        3.94        5.70      2.63 o 
  -5  10   9        0.21        3.25      2.28 o 
  -4  10   9       37.20       41.92      3.00 o 
  -3  10   9       13.14       17.60      2.35 o 
  -2  10   9       42.14       44.42      2.70 o 
  -1  10   9        3.09        9.00      1.98 o 
   0  10   9        3.19        1.30      2.01 o 
   1  10   9       48.63       40.15      3.21 o 
   2  10   9        0.29        1.18      1.86 o 
   3  10   9       11.38        8.43      2.26 o 
   4  10   9        6.71        8.60      2.66 o 
   5  10   9        0.27        1.85      2.29 o 
  -5  11   9        2.63        5.20      2.49 o 
  -4  11   9        6.13        6.73      2.57 o 
  -3  11   9        0.60        0.35      2.31 o 
  -2  11   9       22.88       28.28      2.82 o 
  -1  11   9        9.91        9.84      2.22 o 
   0  11   9        0.42        1.07      2.12 o 
   1  11   9       22.81       21.35      2.86 o 
   2  11   9       14.30       10.90      2.44 o 
   3  11   9        5.65        2.20      2.78 o 
   4  11   9        4.76        2.74      2.70 o 
  -3  12   9       16.08       14.67      3.11 o 
  -2  12   9        8.21       13.37      3.27 o 
  -1  12   9        3.11        3.60      2.29 o 
   0  12   9        0.00        2.63      2.21 o 
   1  12   9        0.91        1.50      2.24 o 
   2  12   9       12.81       18.72      4.77 o 
   3  12   9        1.55        0.00      3.14 o 
 -10   0  10       22.35       19.30      4.10 o 
  -8   0  10       10.94       13.20      4.45 o 
  -6   0  10      135.40      108.74      5.41 o 
  -4   0  10      681.13      625.50     11.48 o 
  -2   0  10     1072.71     1013.08      9.13 o 
   0   0  10      598.88      641.16      4.24 o 
   2   0  10       11.89       15.99      2.31 o 
   4   0  10      210.71      210.87      3.33 o 
   6   0  10      209.58      221.75      7.35 o 
   8   0  10       77.77       65.59      3.42 o 
 -10   1  10        2.31        4.57      2.79 o 
  -9   1  10       18.23       14.74      2.71 o 
  -8   1  10        4.11        0.79      1.47 o 
  -7   1  10       58.89       65.17      3.29 o 
  -6   1  10      150.96      150.68      4.25 o 
  -5   1  10        5.95        8.17      1.21 o 
  -4   1  10      690.58      690.66      4.82 o 
  -3   1  10       19.48       21.82      1.89 o 
  -2   1  10       17.31       15.06      1.16 o 
  -1   1  10        3.63        2.56      1.12 o 
   0   1  10       50.01       42.50      2.69 o 
   1   1  10      264.03      294.17      5.15 o 
   2   1  10      176.98      176.04      3.09 o 
   3   1  10       30.65       27.92      2.28 o 
   4   1  10       11.11       13.02      1.87 o 
   5   1  10       79.94       70.96      2.59 o 
   6   1  10        0.19        1.43      1.01 o 
   7   1  10       36.63       36.69      1.72 o 
   8   1  10       24.46       22.59      1.49 o 
   9   1  10       23.24       23.95      1.78 o 
 -10   2  10        5.74        1.93      2.44 o 
  -9   2  10       21.12       23.83      3.13 o 
  -8   2  10        7.00        4.88      1.81 o 
  -7   2  10      141.42      161.35      3.39 o 
  -6   2  10        0.02        0.62      1.82 o 
  -5   2  10        0.42        0.66      1.10 o 
  -4   2  10       38.68       30.62      1.97 o 
  -3   2  10      150.84      168.80      3.25 o 
  -2   2  10      184.06      164.59      2.80 o 
  -1   2  10      191.45      181.43      2.31 o 
   0   2  10      475.20      432.69      5.36 o 
   1   2  10      535.74      512.31      3.73 o 
   2   2  10       72.34       71.66      2.03 o 
   3   2  10        3.57        2.55      2.17 o 
   4   2  10       54.12       54.48      2.10 o 
   5   2  10       22.46       20.20      1.42 o 
   6   2  10       15.56       19.88      1.89 o 
   7   2  10        8.74        8.90      1.84 o 
   8   2  10        7.09        6.34      1.43 o 
   9   2  10        1.33        2.04      1.27 o 
 -10   3  10        0.00        1.71      3.09 o 
  -9   3  10       14.42       19.34      2.78 o 
  -8   3  10       13.97       10.80      3.51 o 
  -7   3  10        0.01        0.53      1.43 o 
  -6   3  10       33.83       34.18      3.77 o 
  -5   3  10        3.25        3.45      1.61 o 
  -4   3  10        0.65        0.64      1.68 o 
  -3   3  10       15.14       11.66      2.56 o 
  -2   3  10        2.23        3.43      0.94 o 
  -1   3  10       58.29       58.36      1.40 o 
   0   3  10        3.33        0.83      0.93 o 
   1   3  10       99.60       94.26      1.73 o 
   2   3  10      175.36      163.08      2.59 o 
   3   3  10        3.16        2.40      1.65 o 
   4   3  10       17.16       10.72      2.21 o 
   5   3  10      127.27      124.06      2.82 o 
   6   3  10       14.57       16.81      2.19 o 
   7   3  10       47.82       64.38      2.84 o 
   8   3  10      159.18      183.61      5.39 o 
   9   3  10        2.53        2.96      1.84 o 
  -9   4  10       16.85       23.48      4.93 o 
  -8   4  10       15.98       13.03      2.83 o 
  -7   4  10       44.59       42.14      2.86 o 
  -6   4  10        6.95        6.51      2.03 o 
  -5   4  10        0.05        0.51      1.18 o 
  -4   4  10       50.86       48.82      2.20 o 
  -3   4  10        0.15        0.45      1.57 o 
  -2   4  10        9.71        7.10      0.96 o 
  -1   4  10      213.98      244.53      2.65 o 
   0   4  10       66.58       60.27      1.33 o 
   1   4  10      113.91       97.98      2.15 o 
   2   4  10      112.57      115.47      2.05 o 
   3   4  10       19.94       21.82      1.69 o 
   4   4  10        0.82        1.06      1.83 o 
   5   4  10      229.34      221.55      3.85 o 
   6   4  10      154.01      157.59      4.32 o 
   7   4  10       10.25        7.02      2.09 o 
   8   4  10       33.67       39.45      3.53 o 
   9   4  10        0.01        3.14      2.11 o 
  -9   5  10       34.90       36.71      4.29 o 
  -8   5  10       66.75       63.68      4.79 o 
  -7   5  10       16.58       20.65      3.19 o 
  -6   5  10      125.14      122.12      4.33 o 
  -5   5  10        8.29        4.24      1.43 o 
  -4   5  10       90.34       88.84      2.49 o 
  -3   5  10       19.74       30.66      3.60 o 
  -2   5  10      272.96      272.90      4.31 o 
  -1   5  10      898.26      891.56      8.14 o 
   0   5  10      614.29      617.47      5.45 o 
   1   5  10        2.02        3.95      1.04 o 
   2   5  10      226.40      229.69      4.25 o 
   3   5  10       85.71       88.37      3.53 o 
   4   5  10        6.26       11.91      2.21 o 
   5   5  10      711.09      715.74     10.17 o 
   6   5  10      105.43      103.68      4.34 o 
   7   5  10       89.10       93.60      3.69 o 
   8   5  10       32.10       34.80      3.55 o 
  -9   6  10        2.30        0.25      2.86 o 
  -8   6  10        4.71        4.83      2.44 o 
  -7   6  10      139.39      142.10      4.48 o 
  -6   6  10        2.14        5.25      2.20 o 
  -5   6  10        0.21        0.04      1.17 o 
  -4   6  10       38.97       32.68      2.81 o 
  -3   6  10        6.52        6.57      2.19 o 
  -2   6  10        0.67        1.05      1.40 o 
  -1   6  10      748.55      787.03      6.63 o 
   0   6  10        0.00        0.49      1.08 o 
   1   6  10       69.15       60.67      2.78 o 
   2   6  10      202.72      200.77      4.61 o 
   3   6  10      148.87      150.81      5.14 o 
   4   6  10        7.54        9.91      2.50 o 
   5   6  10        0.11        1.07      1.71 o 
   6   6  10       17.00       13.75      2.26 o 
   7   6  10        0.26        1.54      1.95 o 
   8   6  10        5.70        4.99      2.53 o 
  -8   7  10       35.44       37.46      3.75 o 
  -7   7  10        0.01        0.30      2.15 o 
  -6   7  10       81.23       81.67      5.00 o 
  -5   7  10      110.84      115.77      4.75 o 
  -4   7  10      476.92      461.64      5.25 o 
  -3   7  10      301.19      304.64      4.48 o 
  -2   7  10      615.70      604.52      6.25 o 
  -1   7  10       17.39       14.45      1.34 o 
   0   7  10      158.33      152.35      4.81 o 
   1   7  10       92.04       82.18      3.50 o 
   2   7  10       34.41       25.31      2.99 o 
   3   7  10      110.08      102.95      3.97 o 
   4   7  10        2.72        3.95      1.50 o 
   5   7  10       59.79       59.05      4.72 o 
   6   7  10       48.38       44.81      3.23 o 
   7   7  10        1.40        0.76      1.96 o 
  -7   8  10       76.50       73.31      3.84 o 
  -6   8  10       43.29       46.71      3.98 o 
  -5   8  10      139.13      124.04      4.86 o 
  -4   8  10      168.51      169.26      4.37 o 
  -3   8  10      152.32      138.07      4.35 o 
  -2   8  10       67.38       56.04      3.54 o 
  -1   8  10      417.19      406.91      6.26 o 
   0   8  10        0.08        1.06      1.51 o 
   1   8  10      184.15      168.94      4.12 o 
   2   8  10       35.81       33.32      3.26 o 
   3   8  10        7.96        6.64      2.38 o 
   4   8  10        0.35        0.78      1.66 o 
   5   8  10       18.34       20.65      3.55 o 
   6   8  10        0.02        0.78      2.13 o 
   7   8  10        6.99        6.24      3.55 o 
  -7   9  10      109.74      122.48      5.43 o 
  -6   9  10        6.85        6.41      2.31 o 
  -5   9  10       25.31       31.63      2.58 o 
  -4   9  10      447.76      470.22      8.39 o 
  -3   9  10       11.30       10.13      2.54 o 
  -2   9  10      160.94      149.85      4.26 o 
  -1   9  10      101.56       92.69      3.17 o 
   0   9  10        0.80        0.66      1.57 o 
   1   9  10      117.52      103.82      3.58 o 
   2   9  10       85.42       83.39      4.55 o 
   3   9  10      129.26      122.49      4.96 o 
   4   9  10        5.43        2.29      1.98 o 
   5   9  10       10.76        6.05      2.60 o 
   6   9  10        1.75        1.58      2.52 o 
  -6  10  10       71.95       82.23      5.16 o 
  -5  10  10        0.58        1.67      2.33 o 
  -4  10  10       43.75       50.10      3.48 o 
  -3  10  10        0.40        0.57      2.26 o 
  -2  10  10       50.08       51.21      3.00 o 
  -1  10  10        3.92        4.25      1.81 o 
   0  10  10       28.10       29.45      3.36 o 
   1  10  10        4.69        4.80      2.03 o 
   2  10  10       31.48       23.90      3.17 o 
   3  10  10        0.14        0.68      1.99 o 
   4  10  10        8.07        4.18      2.43 o 
   5  10  10        0.71        1.35      2.38 o 
  -4  11  10       66.72       66.76      4.08 o 
  -3  11  10        0.09        1.39      2.53 o 
  -2  11  10        0.02        0.22      2.31 o 
  -1  11  10        4.35        4.50      1.75 o 
   0  11  10        1.01        3.77      1.94 o 
   1  11  10        0.31        0.48      1.96 o 
   2  11  10        0.22        0.18      2.52 o 
   3  11  10        6.22        6.99      2.90 o 
   4  11  10        1.27        3.64      2.59 o 
  -2  12  10        0.42        1.24      2.64 o 
  -1  12  10       13.94       17.25      2.89 o 
   0  12  10        0.98        0.16      2.19 o 
   1  12  10        0.39        3.20      2.42 o 
  -9   0  11       82.18       99.85      6.22 o 
  -7   0  11        0.01        0.78      2.98 o 
  -5   0  11        9.96        6.83      2.26 o 
  -3   0  11       15.03       15.21      1.39 o 
  -1   0  11      673.31      639.67      8.16 o 
   1   0  11       28.23       30.37      3.55 o 
   3   0  11      179.43      168.78      2.57 o 
   5   0  11      422.74      403.88      6.88 o 
   7   0  11       34.91       23.11      2.45 o 
   9   0  11        0.18        1.70      1.56 o 
 -10   1  11       86.35       84.56      6.01 o 
  -9   1  11      100.49      102.99      4.27 o 
  -8   1  11      128.96      121.03      4.24 o 
  -7   1  11      301.77      304.92      6.94 o 
  -6   1  11       37.78       32.60      3.02 o 
  -5   1  11       37.21       33.15      1.77 o 
  -4   1  11        2.00        2.87      0.90 o 
  -3   1  11       94.22       99.06      2.92 o 
  -2   1  11      103.57      109.36      2.24 o 
  -1   1  11        7.60        9.82      1.75 o 
   0   1  11        3.03        6.29      1.16 o 
   1   1  11      469.17      451.38      4.65 o 
   2   1  11        7.16       10.60      1.28 o 
   3   1  11       77.53       75.81      2.03 o 
   4   1  11        5.51        5.02      1.03 o 
   5   1  11        4.48        3.40      1.08 o 
   6   1  11       26.66       27.50      1.96 o 
   7   1  11      153.37      151.49      3.27 o 
   8   1  11        9.17        8.12      1.36 o 
   9   1  11       27.91       27.24      1.79 o 
  -9   2  11       74.06       79.36      8.23 o 
  -8   2  11       44.32       49.21      2.96 o 
  -7   2  11       94.52       91.03      3.40 o 
  -6   2  11      231.79      236.48      6.04 o 
  -5   2  11      267.77      298.96      4.13 o 
  -4   2  11        0.16        0.41      1.77 o 
  -3   2  11       70.56       74.32      2.03 o 
  -2   2  11       91.47       88.36      2.70 o 
  -1   2  11      127.15      135.45      1.84 o 
   0   2  11      193.62      178.05      3.59 o 
   1   2  11      647.57      648.71      6.23 o 
   2   2  11       72.08       72.65      2.38 o 
   3   2  11       42.48       41.18      1.87 o 
   4   2  11        2.06        2.42      1.04 o 
   5   2  11        0.55        0.23      0.99 o 
   6   2  11        3.42        5.11      1.21 o 
   7   2  11        4.20        4.31      1.22 o 
   8   2  11       21.36       26.03      1.91 o 
   9   2  11        7.59       12.10      1.69 o 
  -9   3  11        1.70        1.15      2.61 o 
  -8   3  11        0.08        0.49      2.07 o 
  -7   3  11       22.26       15.96      2.39 o 
  -6   3  11       11.69        9.95      1.84 o 
  -5   3  11       57.96       60.18      2.25 o 
  -4   3  11      139.57      164.51      4.29 o 
  -3   3  11       81.82       81.83      3.90 o 
  -2   3  11       51.27       50.77      1.48 o 
  -1   3  11      217.50      216.99      2.45 o 
   0   3  11      253.10      246.49      3.05 o 
   1   3  11     1041.54     1015.20      7.32 o 
   2   3  11        2.09        3.57      1.24 o 
   3   3  11       31.22       38.54      2.39 o 
   4   3  11      132.49      146.47      3.39 o 
   5   3  11        4.15        4.74      1.19 o 
   6   3  11       26.16       28.47      2.02 o 
   7   3  11       29.31       19.75      2.07 o 
   8   3  11        0.00        1.30      1.45 o 
  -9   4  11        2.84        6.41      2.93 o 
  -8   4  11        0.01        0.93      2.10 o 
  -7   4  11        0.27        0.85      1.96 o 
  -6   4  11       13.67       13.00      2.26 o 
  -5   4  11        1.00        1.82      1.16 o 
  -4   4  11        3.39        3.65      1.19 o 
  -3   4  11       15.20       23.47      4.71 o 
  -2   4  11       78.37       77.57      1.84 o 
  -1   4  11      152.54      140.07      2.45 o 
   0   4  11      152.74      135.74      1.80 o 
   1   4  11       44.98       41.58      1.30 o 
   2   4  11      167.69      166.74      3.34 o 
   3   4  11        1.51        2.58      1.07 o 
   4   4  11      623.34      623.02      7.39 o 
   5   4  11        2.55        4.52      1.26 o 
   6   4  11       51.84       52.23      2.92 o 
   7   4  11       52.16       44.17      2.63 o 
   8   4  11       49.17       58.68      3.60 o 
  -9   5  11        1.62        1.88      2.71 o 
  -8   5  11        2.52        2.36      2.10 o 
  -7   5  11       41.79       38.57      3.57 o 
  -6   5  11       26.56       24.15      1.83 o 
  -5   5  11       51.24       47.66      2.48 o 
  -4   5  11       71.26       72.89      1.86 o 
  -3   5  11        0.02        0.26      1.16 o 
  -2   5  11       38.28       31.78      2.85 o 
  -1   5  11        0.01        1.92      1.00 o 
   0   5  11      189.07      175.99      2.51 o 
   1   5  11      169.17      156.71      3.84 o 
   2   5  11     1237.01     1204.19     12.41 o 
   3   5  11      261.88      270.75      5.42 o 
   4   5  11      672.34      711.20      8.22 o 
   5   5  11      147.38      163.47      4.67 o 
   6   5  11      145.77      161.73      6.06 o 
   7   5  11      115.05      117.99      6.10 o 
   8   5  11       33.82       30.58      3.37 o 
  -8   6  11       19.73       19.56      2.71 o 
  -7   6  11        4.62        3.27      2.15 o 
  -6   6  11        0.31        2.06      1.98 o 
  -5   6  11        1.08        2.27      1.39 o 
  -4   6  11       46.87       45.82      2.57 o 
  -3   6  11      198.52      201.75      3.77 o 
  -2   6  11      274.73      272.57      4.15 o 
  -1   6  11      134.86      140.63      3.36 o 
   0   6  11       94.85      105.65      3.60 o 
   1   6  11      115.53      109.02      3.94 o 
   2   6  11      936.03      955.99     10.23 o 
   3   6  11       85.76       94.12      3.30 o 
   4   6  11      238.03      260.95      5.34 o 
   5   6  11       44.24       44.34      2.85 o 
   6   6  11      127.53      136.62      4.77 o 
   7   6  11        6.05        5.75      2.44 o 
  -8   7  11       43.00       36.45      4.79 o 
  -7   7  11        8.73       14.31      3.12 o 
  -6   7  11        2.99        1.88      2.13 o 
  -5   7  11        1.93        1.77      2.06 o 
  -4   7  11      146.85      151.41      3.72 o 
  -3   7  11        4.37        9.77      1.31 o 
  -2   7  11      238.83      251.05      4.88 o 
  -1   7  11        0.41        0.40      1.35 o 
   0   7  11       86.82       88.80      3.27 o 
   1   7  11      233.14      233.55      4.18 o 
   2   7  11        0.27        0.83      1.45 o 
   3   7  11       67.05       57.39      3.75 o 
   4   7  11        1.43        0.36      1.62 o 
   5   7  11        6.53        5.85      2.14 o 
   6   7  11        0.00        1.28      2.08 o 
   7   7  11        5.99        6.07      2.88 o 
  -7   8  11       16.99       21.38      3.32 o 
  -6   8  11        1.20        2.40      2.42 o 
  -5   8  11        0.02        1.38      2.03 o 
  -4   8  11        8.06        2.09      1.72 o 
  -3   8  11       11.38       12.72      2.18 o 
  -2   8  11      143.58      133.01      5.65 o 
  -1   8  11       67.85       74.07      2.77 o 
   0   8  11      345.52      327.05      6.29 o 
   1   8  11       83.24       85.39      3.13 o 
   2   8  11      164.74      148.97      4.77 o 
   3   8  11       10.80        9.05      2.26 o 
   4   8  11       20.59       15.48      3.87 o 
   5   8  11        1.76        2.86      2.23 o 
   6   8  11        5.79        4.03      2.53 o 
  -6   9  11       18.72       31.85      3.78 o 
  -5   9  11        0.06        0.73      2.49 o 
  -4   9  11       39.45       39.81      3.18 o 
  -3   9  11      162.83      165.97      7.14 o 
  -2   9  11        0.93        0.68      1.64 o 
  -1   9  11      124.96      114.45      4.10 o 
   0   9  11       61.98       65.72      3.57 o 
   1   9  11       31.45       26.22      2.36 o 
   2   9  11       15.29       18.82      2.47 o 
   3   9  11        3.14        2.93      2.10 o 
   4   9  11       18.49       12.74      2.25 o 
   5   9  11       19.71       19.81      3.06 o 
  -5  10  11       10.05        6.36      2.87 o 
  -4  10  11        0.05        0.94      2.61 o 
  -3  10  11        0.05        1.05      2.60 o 
  -2  10  11        2.79        4.14      2.11 o 
  -1  10  11       22.58       20.19      2.22 o 
   0  10  11        1.39        2.33      1.50 o 
   1  10  11       39.35       41.24      2.46 o 
   2  10  11        7.99        1.94      2.17 o 
   3  10  11       39.52       46.12      3.97 o 
   4  10  11        9.46        8.29      2.88 o 
  -4  11  11       13.59       12.45      3.34 o 
  -3  11  11       11.11       13.62      3.44 o 
  -2  11  11        6.05        3.81      2.73 o 
  -1  11  11       21.58       26.02      2.44 o 
   0  11  11        1.58        1.81      1.77 o 
   1  11  11        5.03        5.75      2.37 o 
   2  11  11        5.93        3.66      2.64 o 
   3  11  11        5.48        1.78      2.27 o 
  -8   0  12      111.98      140.44      6.09 o 
  -6   0  12      870.50      859.97     15.64 o 
  -4   0  12      800.16      876.12     13.06 o 
  -2   0  12      511.18      481.24     10.23 o 
   0   0  12      463.00      458.78      9.09 o 
   2   0  12       14.06       12.43      0.94 o 
   4   0  12      151.78      155.58      4.70 o 
   6   0  12       82.16       77.95      5.20 o 
   8   0  12        0.37        1.52      1.49 o 
  -9   1  12       51.37       56.15      5.12 o 
  -8   1  12      225.95      241.61      5.53 o 
  -7   1  12      193.87      217.78      6.58 o 
  -6   1  12      567.95      558.36      6.71 o 
  -5   1  12       34.13       31.47      1.57 o 
  -4   1  12       47.44       49.35      1.50 o 
  -3   1  12       96.18      102.19      2.58 o 
  -2   1  12       11.42       10.91      1.35 o 
  -1   1  12      175.24      175.45      3.96 o 
   0   1  12        1.86        2.79      0.89 o 
   1   1  12      100.63      102.48      2.19 o 
   2   1  12      355.75      362.25      4.12 o 
   3   1  12       33.76       42.33      2.32 o 
   4   1  12       90.53       90.77      2.61 o 
   5   1  12       32.33       31.56      2.12 o 
   6   1  12       32.22       25.61      1.56 o 
   7   1  12        6.80        8.21      1.39 o 
   8   1  12       53.77       47.89      2.24 o 
  -9   2  12       84.87       82.72      3.92 o 
  -8   2  12      266.99      301.47      5.91 o 
  -7   2  12      142.73      160.28      4.55 o 
  -6   2  12      330.17      362.28      5.90 o 
  -5   2  12        0.40        1.83      1.30 o 
  -4   2  12      421.30      385.74      5.33 o 
  -3   2  12       89.49       85.18      3.02 o 
  -2   2  12      278.41      281.98      2.38 o 
  -1   2  12        4.00        3.98      1.12 o 
   0   2  12      310.82      296.72      3.22 o 
   1   2  12       17.17       15.30      2.45 o 
   2   2  12        1.94        3.60      0.92 o 
   3   2  12        6.05        9.96      2.03 o 
   4   2  12       48.04       48.18      1.98 o 
   5   2  12        5.86        2.93      1.17 o 
   6   2  12      140.13      140.49      3.88 o 
   7   2  12       19.67       17.16      1.66 o 
   8   2  12        0.44        2.70      1.66 o 
  -9   3  12       16.14       11.62      3.00 o 
  -8   3  12       16.98       10.25      2.66 o 
  -7   3  12       16.84       14.93      2.16 o 
  -6   3  12       34.87       42.72      3.11 o 
  -5   3  12      270.98      257.34      4.46 o 
  -4   3  12       52.27       59.05      2.04 o 
  -3   3  12      408.46      399.13      7.21 o 
  -2   3  12      540.21      542.76      7.15 o 
  -1   3  12      119.21      110.57      1.69 o 
   0   3  12      589.31      605.06      5.45 o 
   1   3  12        0.15        1.33      0.91 o 
   2   3  12      160.61      169.39      3.44 o 
   3   3  12       27.71       25.62      1.66 o 
   4   3  12       75.19       80.26      2.43 o 
   5   3  12      217.65      223.09      5.22 o 
   6   3  12       46.20       40.00      2.31 o 
   7   3  12       64.86       66.75      3.38 o 
   8   3  12       36.88       40.22      2.91 o 
  -9   4  12       37.73       30.88      5.45 o 
  -8   4  12        3.19        1.98      2.39 o 
  -7   4  12       21.99       20.86      3.40 o 
  -6   4  12        0.15        1.71      1.72 o 
  -5   4  12        8.38        6.31      1.56 o 
  -4   4  12       98.35      103.48      3.37 o 
  -3   4  12        7.41       10.42      1.82 o 
  -2   4  12      148.57      141.96      3.82 o 
  -1   4  12      168.48      191.88      3.74 o 
   0   4  12        0.11        1.55      0.78 o 
   1   4  12      182.05      174.36      3.08 o 
   2   4  12      197.53      191.70      3.38 o 
   3   4  12      310.66      327.21      7.49 o 
   4   4  12       84.63       82.81      3.13 o 
   5   4  12      132.38      146.66      3.87 o 
   6   4  12        9.65       10.65      1.97 o 
   7   4  12       34.98       43.75      3.15 o 
   8   4  12        0.66        3.57      2.00 o 
  -8   5  12        3.36        4.56      2.25 o 
  -7   5  12       55.27       56.16      3.79 o 
  -6   5  12        0.45        1.76      1.84 o 
  -5   5  12        0.79        1.08      1.33 o 
  -4   5  12        8.17        7.47      1.65 o 
  -3   5  12      208.51      222.99      4.93 o 
  -2   5  12        7.82        6.08      1.95 o 
  -1   5  12      221.24      211.04      4.01 o 
   0   5  12       13.65       10.91      1.30 o 
   1   5  12      326.48      324.63      5.71 o 
   2   5  12       24.99       26.24      2.29 o 
   3   5  12      212.69      212.76      4.66 o 
   4   5  12       60.69       56.18      3.17 o 
   5   5  12        0.16        0.87      1.44 o 
   6   5  12      235.52      254.55      6.18 o 
   7   5  12        1.53        4.11      1.86 o 
  -8   6  12        8.99       17.21      3.06 o 
  -7   6  12       11.67       15.21      2.89 o 
  -6   6  12        3.86        3.15      2.20 o 
  -5   6  12        1.90        2.52      1.53 o 
  -4   6  12       51.97       50.48      3.10 o 
  -3   6  12        1.40        2.63      1.56 o 
  -2   6  12      161.72      175.53      4.28 o 
  -1   6  12        4.84        5.82      1.94 o 
   0   6  12      176.68      173.30      3.77 o 
   1   6  12       38.79       33.19      2.31 o 
   2   6  12       14.99        9.13      1.88 o 
   3   6  12       20.69       19.22      2.25 o 
   4   6  12      320.25      338.33      6.17 o 
   5   6  12       22.73       24.23      2.33 o 
   6   6  12       10.43        8.94      2.26 o 
   7   6  12        6.09        4.96      2.53 o 
  -7   7  12        7.75        6.79      2.47 o 
  -6   7  12       31.25       27.53      4.82 o 
  -5   7  12       11.91        6.18      2.41 o 
  -4   7  12      282.01      289.50      5.36 o 
  -3   7  12       19.58       17.21      2.34 o 
  -2   7  12      152.34      150.02      4.59 o 
  -1   7  12        0.05        0.39      1.56 o 
   0   7  12       26.76       25.91      2.18 o 
   1   7  12       90.26       91.26      3.61 o 
   2   7  12        4.24        2.91      1.52 o 
   3   7  12        1.77        1.49      1.72 o 
   4   7  12      108.55      103.18      4.06 o 
   5   7  12       27.86       25.33      2.66 o 
   6   7  12       21.03       20.08      3.12 o 
  -7   8  12        3.27        3.02      2.46 o 
  -6   8  12       26.79       24.39      2.85 o 
  -5   8  12        4.39        3.65      2.41 o 
  -4   8  12       32.37       23.44      2.89 o 
  -3   8  12        0.41        1.57      1.50 o 
  -2   8  12        6.76        2.55      1.86 o 
  -1   8  12        0.61        0.61      1.42 o 
   0   8  12       24.31       26.93      2.37 o 
   1   8  12        6.70        8.91      2.18 o 
   2   8  12       13.01       10.10      1.78 o 
   3   8  12        0.13        0.55      1.57 o 
   4   8  12        0.49        0.57      1.84 o 
   5   8  12        5.34        2.92      2.38 o 
   6   8  12        1.34        1.69      2.96 o 
  -6   9  12       58.35       54.94      7.32 o 
  -5   9  12        6.59        7.66      2.93 o 
  -4   9  12        0.40        0.91      2.12 o 
  -3   9  12        0.78        0.65      2.26 o 
  -2   9  12        3.53        0.71      1.63 o 
  -1   9  12        0.02        2.85      2.12 o 
   0   9  12       85.80       85.35      3.50 o 
   1   9  12       62.86       60.27      3.20 o 
   2   9  12       22.05       17.39      2.41 o 
   3   9  12        0.69        0.36      2.01 o 
   4   9  12       34.84       33.94      3.10 o 
   5   9  12        8.53       10.96      3.35 o 
  -4  10  12       23.28       22.19      5.17 o 
  -3  10  12       36.56       43.16      4.15 o 
  -2  10  12        1.94        1.10      1.89 o 
  -1  10  12        1.43        2.76      1.66 o 
   0  10  12       11.13       13.30      2.26 o 
   1  10  12        0.43        3.23      1.84 o 
   2  10  12       12.72        7.54      2.21 o 
   3  10  12        0.25        0.00      2.25 o 
   4  10  12        1.54        4.14      3.20 o 
  -2  11  12        0.55        1.65      2.58 o 
  -1  11  12        2.41        2.03      1.88 o 
   0  11  12       10.39       12.07      2.51 o 
   1  11  12       84.03      102.65      4.96 o 
   2  11  12        0.01        0.78      3.17 o 
  -9   0  13      105.81      104.71      5.65 o 
  -7   0  13      118.16      110.04      5.60 o 
  -5   0  13      145.98      169.36      4.91 o 
  -3   0  13      134.29      167.39      4.36 o 
  -1   0  13      850.15      919.11      7.77 o 
   1   0  13        3.82        3.25      2.10 o 
   3   0  13        0.00        1.99      1.09 o 
   5   0  13       57.53       48.03      2.67 o 
   7   0  13       18.14       16.12      3.15 o 
  -9   1  13       12.27       12.19      2.37 o 
  -8   1  13       12.83       13.80      2.36 o 
  -7   1  13      306.47      315.91      5.77 o 
  -6   1  13        2.59        3.53      1.76 o 
  -5   1  13      640.90      643.42      7.12 o 
  -4   1  13      531.99      566.16      5.65 o 
  -3   1  13      376.49      346.46      5.17 o 
  -2   1  13       62.28       54.00      4.99 o 
  -1   1  13       13.24       11.91      2.05 o 
   0   1  13        0.22        0.11      1.92 o 
   1   1  13        0.02        0.17      1.27 o 
   2   1  13        3.97       12.19      1.80 o 
   3   1  13       96.75       99.14      2.81 o 
   4   1  13        2.09        1.80      0.93 o 
   5   1  13        6.63        5.77      1.20 o 
   6   1  13        6.77        8.81      1.72 o 
   7   1  13       33.51       28.71      2.19 o 
   8   1  13        2.46        0.83      1.48 o 
  -9   2  13        0.05        0.24      2.03 o 
  -8   2  13      336.31      361.73      7.87 o 
  -7   2  13        9.53       11.99      2.09 o 
  -6   2  13      378.72      418.17      5.98 o 
  -5   2  13      110.92      104.74      2.86 o 
  -4   2  13      255.36      254.81      3.90 o 
  -3   2  13      437.97      428.65      4.82 o 
  -2   2  13       12.47        8.42      1.65 o 
  -1   2  13      382.86      355.00      5.78 o 
   0   2  13       97.37       98.28      2.89 o 
   1   2  13       62.40       65.97      3.17 o 
   2   2  13       17.35       17.16      1.48 o 
   3   2  13       21.82       22.39      2.12 o 
   4   2  13        0.40        1.07      1.20 o 
   5   2  13       62.87       63.76      3.33 o 
   6   2  13        0.46        2.13      1.63 o 
   7   2  13       18.16       15.86      2.66 o 
   8   2  13        0.89        0.64      1.81 o 
  -9   3  13        0.25        0.36      2.64 o 
  -8   3  13        6.54        1.01      2.03 o 
  -7   3  13       30.43       31.33      3.42 o 
  -6   3  13       16.63       14.14      2.10 o 
  -5   3  13      254.84      249.44      4.76 o 
  -4   3  13      149.77      167.10      3.64 o 
  -3   3  13       40.08       31.59      1.99 o 
  -2   3  13      404.57      389.33      4.38 o 
  -1   3  13       51.59       54.68      1.66 o 
   0   3  13      615.24      598.06      8.40 o 
   1   3  13       20.14       17.66      1.49 o 
   2   3  13       94.52       85.45      2.90 o 
   3   3  13        5.07        4.94      1.83 o 
   4   3  13        0.63        1.59      1.50 o 
   5   3  13      115.88      128.70      5.25 o 
   6   3  13        8.00        5.42      1.94 o 
   7   3  13        7.68        8.91      2.41 o 
  -8   4  13       67.21       75.85      5.81 o 
  -7   4  13        3.15        4.96      2.16 o 
  -6   4  13       21.18       19.31      2.22 o 
  -5   4  13        8.18        6.84      1.59 o 
  -4   4  13      259.85      255.15      4.56 o 
  -3   4  13      154.68      146.93      3.48 o 
  -2   4  13       75.47       77.88      3.08 o 
  -1   4  13      160.46      146.27      3.53 o 
   0   4  13      139.36      139.57      3.25 o 
   1   4  13      507.09      510.85      6.84 o 
   2   4  13     1174.63     1208.66     14.38 o 
   3   4  13      137.20      142.80      4.88 o 
   4   4  13       48.41       56.07      3.38 o 
   5   4  13       14.84       20.46      2.19 o 
   6   4  13        6.24        5.07      1.83 o 
   7   4  13       30.85       36.17      4.29 o 
  -8   5  13        0.34        1.63      2.29 o 
  -7   5  13        2.51        1.63      2.27 o 
  -6   5  13       49.95       48.93      3.13 o 
  -5   5  13        0.02        0.05      1.55 o 
  -4   5  13        2.28        3.05      1.43 o 
  -3   5  13       69.12       66.38      2.76 o 
  -2   5  13      136.11      136.52      3.77 o 
  -1   5  13      124.04      131.69      3.07 o 
   0   5  13       22.23       20.73      2.00 o 
   1   5  13       25.91       28.53      2.61 o 
   2   5  13      830.10      902.80     12.89 o 
   3   5  13       16.09       16.89      2.73 o 
   4   5  13       59.11       65.26      3.27 o 
   5   5  13      111.29      132.04      4.99 o 
   6   5  13      149.84      169.08      5.64 o 
   7   5  13       20.02       23.01      3.05 o 
  -7   6  13        3.36        4.32      2.30 o 
  -6   6  13        0.08        1.21      1.89 o 
  -5   6  13        9.24       10.07      2.20 o 
  -4   6  13       95.30       93.87      3.25 o 
  -3   6  13       96.51       98.60      3.20 o 
  -2   6  13       71.88       78.36      3.03 o 
  -1   6  13        0.10        0.65      1.31 o 
   0   6  13       32.05       29.49      2.17 o 
   1   6  13       21.58       14.64      2.52 o 
   2   6  13       17.07       16.96      2.22 o 
   3   6  13       76.63       79.43      4.31 o 
   4   6  13      384.80      394.75      7.65 o 
   5   6  13       11.08        7.88      2.29 o 
   6   6  13      108.12      128.26      6.20 o 
  -7   7  13        0.02        1.81      2.26 o 
  -6   7  13        5.56        6.61      2.43 o 
  -5   7  13        8.33        6.08      2.41 o 
  -4   7  13        6.12        5.51      1.73 o 
  -3   7  13        1.07        2.21      1.66 o 
  -2   7  13       71.37       67.94      4.53 o 
  -1   7  13       24.89       21.11      2.15 o 
   0   7  13        3.45        2.72      1.59 o 
   1   7  13       24.68       25.08      2.66 o 
   2   7  13        4.36        5.37      2.36 o 
   3   7  13        2.41        0.24      1.73 o 
   4   7  13       13.51        7.78      2.24 o 
   5   7  13        2.88        4.20      2.13 o 
   6   7  13        0.03        2.05      2.29 o 
  -6   8  13        0.00        1.56      2.74 o 
  -5   8  13        0.13        1.07      2.40 o 
  -4   8  13        6.36        7.85      2.49 o 
  -3   8  13        0.24        0.71      1.66 o 
  -2   8  13        2.09        2.87      1.94 o 
  -1   8  13        8.45        7.40      1.98 o 
   0   8  13        9.12        7.96      1.96 o 
   1   8  13       18.95       17.83      2.22 o 
   2   8  13        3.85        2.81      1.86 o 
   3   8  13        5.83        4.07      1.93 o 
   4   8  13        0.73        1.63      1.99 o 
   5   8  13        5.96        6.37      2.47 o 
  -5   9  13        0.28        4.14      2.60 o 
  -4   9  13        9.36       14.47      2.72 o 
  -3   9  13        1.68        1.53      2.32 o 
  -2   9  13        5.90        5.41      2.16 o 
  -1   9  13        2.73        1.30      1.95 o 
   0   9  13       13.38        9.25      2.20 o 
   1   9  13       14.48        9.88      2.22 o 
   2   9  13        2.01        1.76      2.03 o 
   3   9  13        4.25        3.74      2.17 o 
   4   9  13        6.98        4.85      2.40 o 
  -3  10  13        3.56        5.70      2.77 o 
  -2  10  13        7.51        5.28      2.71 o 
  -1  10  13        7.77        3.46      2.11 o 
   0  10  13        3.89        7.20      2.25 o 
   1  10  13        0.90        0.83      2.01 o 
   2  10  13        9.98       10.13      2.51 o 
   3  10  13       11.74        9.97      5.70 o 
  -8   0  14      330.63      348.23     13.29 o 
  -6   0  14       14.92        6.64      4.99 o 
  -4   0  14      138.25      140.55      6.18 o 
  -2   0  14       22.62       25.56      4.88 o 
   0   0  14      294.39      305.48     10.37 o 
   2   0  14       54.67       59.49      4.34 o 
   4   0  14       25.11       29.27      2.71 o 
   6   0  14       11.18       12.10      2.99 o 
  -8   1  14       21.37       17.24      3.14 o 
  -7   1  14      145.79      142.54      5.21 o 
  -6   1  14      316.29      315.83      7.28 o 
  -5   1  14      125.76      143.48      4.02 o 
  -4   1  14      407.42      421.13      6.32 o 
  -3   1  14       34.22       36.97      3.03 o 
  -2   1  14      534.77      516.11      6.84 o 
  -1   1  14       25.08       27.33      3.17 o 
   0   1  14        0.24        0.11      1.45 o 
   1   1  14       22.27       26.03      2.50 o 
   2   1  14        3.36        3.01      1.38 o 
   3   1  14       46.89       44.13      2.47 o 
   4   1  14        0.19        1.66      1.28 o 
   5   1  14        1.31        2.61      1.33 o 
   6   1  14        4.29        2.06      1.42 o 
   7   1  14        5.09        3.67      1.84 o 
  -8   2  14       96.72       97.26      7.02 o 
  -7   2  14       31.26       31.90      3.00 o 
  -6   2  14      218.46      234.52      5.74 o 
  -5   2  14      170.04      160.68      4.05 o 
  -4   2  14       18.69       17.18      2.25 o 
  -3   2  14      499.30      474.11      5.87 o 
  -2   2  14       32.49       49.52      1.58 o 
  -1   2  14      434.83      402.12      5.69 o 
   0   2  14       54.13       57.87      4.04 o 
   1   2  14       34.64       39.57      2.65 o 
   2   2  14        0.90        1.00      1.35 o 
   3   2  14       12.58        9.66      2.09 o 
   4   2  14       16.03       16.14      2.47 o 
   5   2  14       61.20       61.60      3.69 o 
   6   2  14       26.44       34.48      3.95 o 
   7   2  14        8.93        9.98      3.53 o 
  -8   3  14       38.95       38.94      5.24 o 
  -7   3  14       14.59       12.94      2.39 o 
  -6   3  14      187.50      198.25      5.13 o 
  -5   3  14       12.10       16.91      2.65 o 
  -4   3  14      335.04      331.75      4.90 o 
  -3   3  14       21.65       24.21      2.80 o 
  -2   3  14      467.94      460.82      6.30 o 
  -1   3  14       48.06       58.58      2.59 o 
   0   3  14      759.30      705.26     10.29 o 
   1   3  14      234.46      248.47      5.00 o 
   2   3  14      263.49      257.92      4.82 o 
   3   3  14       35.50       37.74      3.35 o 
   4   3  14       25.25       24.06      2.95 o 
   5   3  14       73.60       85.13      4.48 o 
   6   3  14        0.73        0.56      1.96 o 
   7   3  14        5.10        3.87      2.09 o 
  -8   4  14       59.07       65.10      5.23 o 
  -7   4  14        4.36        5.46      2.37 o 
  -6   4  14       10.43        7.73      2.26 o 
  -5   4  14       14.87       11.95      1.91 o 
  -4   4  14       48.24       43.85      2.91 o 
  -3   4  14      452.92      448.35      6.24 o 
  -2   4  14       45.34       47.98      2.23 o 
  -1   4  14      199.87      197.43      5.53 o 
   0   4  14      491.02      487.75      7.29 o 
   1   4  14       40.21       37.69      2.47 o 
   2   4  14      360.99      354.61      6.40 o 
   3   4  14       46.56       49.03      4.43 o 
   4   4  14      393.39      435.63      7.14 o 
   5   4  14       62.97       73.54      3.81 o 
   6   4  14       77.78      104.11      4.77 o 
   7   4  14        3.17        3.02      2.22 o 
  -7   5  14        1.70        0.96      2.08 o 
  -6   5  14       13.68        9.85      2.48 o 
  -5   5  14       43.89       43.11      3.21 o 
  -4   5  14        4.45        1.93      1.50 o 
  -3   5  14        5.37        9.73      1.87 o 
  -2   5  14       12.27       10.26      1.62 o 
  -1   5  14       73.06       69.53      2.39 o 
   0   5  14      112.50      112.66      4.29 o 
   1   5  14       19.18       17.61      2.28 o 
   2   5  14       83.89      101.65      5.93 o 
   3   5  14      554.33      574.22     13.45 o 
   4   5  14        6.26        3.98      1.93 o 
   5   5  14      206.77      264.68      6.76 o 
   6   5  14      123.68      142.84      5.38 o 
  -7   6  14       15.33       17.30      3.03 o 
  -6   6  14        0.13        0.59      2.16 o 
  -5   6  14       32.57       34.83      3.22 o 
  -4   6  14        0.17        5.73      1.57 o 
  -3   6  14      427.80      421.20      6.44 o 
  -2   6  14        6.11        8.64      1.62 o 
  -1   6  14       13.47       12.34      1.82 o 
   0   6  14       29.02       29.60      3.17 o 
   1   6  14       39.69       34.69      2.96 o 
   2   6  14       10.59       11.21      2.70 o 
   3   6  14      159.62      159.34      4.97 o 
   4   6  14       58.32       71.13      3.80 o 
   5   6  14        6.57        3.91      2.28 o 
   6   6  14       32.41       39.08      3.62 o 
  -6   7  14        1.53        4.18      2.38 o 
  -5   7  14        0.00        0.96      1.98 o 
  -4   7  14       36.93       35.33      2.90 o 
  -3   7  14        1.40        3.79      1.89 o 
  -2   7  14       43.22       41.58      2.97 o 
  -1   7  14        0.11        1.16      1.71 o 
   0   7  14        0.14        0.74      1.51 o 
   1   7  14        0.10        0.70      1.70 o 
   2   7  14       32.63       32.34      2.89 o 
   3   7  14       45.69       50.53      3.26 o 
   4   7  14        8.75        9.31      2.39 o 
   5   7  14        7.18        6.92      2.34 o 
  -5   8  14        0.02        0.95      2.57 o 
  -4   8  14        6.60        1.44      2.39 o 
  -3   8  14        5.02        5.24      2.02 o 
  -2   8  14       34.17       34.34      2.84 o 
  -1   8  14        8.69        6.91      2.20 o 
   0   8  14        1.10        1.09      1.57 o 
   1   8  14       23.28       22.45      2.77 o 
   2   8  14       10.12        9.82      2.44 o 
   3   8  14       18.38       14.10      2.97 o 
   4   8  14        2.27        2.84      2.08 o 
  -4   9  14        0.00        0.07      2.56 o 
  -3   9  14        2.88        3.38      2.69 o 
  -2   9  14        0.89        0.60      1.84 o 
  -1   9  14       14.53       19.08      2.77 o 
   0   9  14       13.00       11.53      2.31 o 
   1   9  14        7.09        7.10      2.41 o 
   2   9  14       11.55       10.38      2.45 o 
   3   9  14        2.42        1.27      2.01 o 
  -2  10  14        4.22        4.86      2.60 o 
  -1  10  14        0.03        0.35      1.93 o 
   0  10  14       17.29       26.12      3.61 o 
   1  10  14        0.02        1.08      2.08 o 
  -7   0  15       32.46       37.11      4.53 o 
  -5   0  15        1.90        0.71      2.51 o 
  -3   0  15       39.00       32.23      3.82 o 
  -1   0  15      127.96      132.93      2.78 o 
   1   0  15       17.75       12.08      2.60 o 
   3   0  15       17.56       15.38      3.03 o 
   5   0  15      320.96      344.89      8.68 o 
   7   0  15       13.52       13.97      5.48 o 
  -8   1  15       10.83        9.39      4.20 o 
  -7   1  15        1.47        5.14      2.87 o 
  -6   1  15       75.32       62.69      4.67 o 
  -5   1  15       14.30       12.53      2.32 o 
  -4   1  15       88.87       75.81      3.14 o 
  -3   1  15       76.91       75.14      3.74 o 
  -2   1  15       83.46       93.01      4.28 o 
  -1   1  15       30.12       25.87      1.60 o 
   0   1  15        2.89        1.50      2.15 o 
   1   1  15       67.46       54.38      2.25 o 
   2   1  15       42.95       40.67      2.59 o 
   3   1  15       46.75       44.90      2.85 o 
   4   1  15       40.00       43.96      2.88 o 
   5   1  15       51.52       51.25      2.54 o 
   6   1  15       24.52       28.76      3.00 o 
   7   1  15        4.45        3.48      1.87 o 
  -8   2  15        0.02        1.39      4.15 o 
  -7   2  15       27.54       32.91      2.99 o 
  -6   2  15       35.86       31.51      3.36 o 
  -5   2  15        8.40        5.40      2.18 o 
  -4   2  15        9.15        7.23      1.63 o 
  -3   2  15       31.33       36.28      2.01 o 
  -2   2  15      341.67      337.38      5.03 o 
  -1   2  15       27.39       32.38      1.72 o 
   0   2  15      486.38      465.02      8.03 o 
   1   2  15        0.58        2.49      1.83 o 
   2   2  15      278.69      272.45      6.93 o 
   3   2  15        0.01        0.55      1.35 o 
   4   2  15       66.47       71.66      3.46 o 
   5   2  15        6.08        5.57      2.20 o 
   6   2  15       10.44       10.06      2.58 o 
   7   2  15        4.26        0.36      3.92 o 
  -7   3  15       17.75       16.78      3.00 o 
  -6   3  15       18.14       21.96      2.70 o 
  -5   3  15       18.28       16.19      2.80 o 
  -4   3  15       20.29       13.69      2.81 o 
  -3   3  15        9.88        4.84      2.01 o 
  -2   3  15       23.48       34.38      2.34 o 
  -1   3  15      141.89      129.53      3.31 o 
   0   3  15       75.20       72.42      3.18 o 
   1   3  15      110.23      101.30      3.80 o 
   2   3  15       17.27       14.41      2.58 o 
   3   3  15       92.50       85.79      4.50 o 
   4   3  15       14.98       14.42      4.18 o 
   5   3  15       31.98       31.04      2.95 o 
   6   3  15       13.77       12.88      2.47 o 
  -7   4  15      115.20      114.52      8.48 o 
  -6   4  15       15.38       13.84      4.02 o 
  -5   4  15       27.35       27.44      3.62 o 
  -4   4  15       60.67       51.66      3.08 o 
  -3   4  15        2.57        2.35      1.83 o 
  -2   4  15      176.11      167.36      4.03 o 
  -1   4  15       34.59       40.76      2.53 o 
   0   4  15      455.55      431.70      8.43 o 
   1   4  15        1.96        5.57      1.89 o 
   2   4  15       36.40       34.21      2.77 o 
   3   4  15       81.86       83.27      5.69 o 
   4   4  15      101.00      105.00      4.55 o 
   5   4  15      179.95      187.32      6.30 o 
   6   4  15        0.19        0.82      2.19 o 
  -7   5  15        0.17        0.71      2.67 o 
  -6   5  15       36.27       39.49      3.96 o 
  -5   5  15        3.14        2.69      2.23 o 
  -4   5  15       15.65       15.34      2.81 o 
  -3   5  15       27.89       30.78      2.65 o 
  -2   5  15        2.91        1.60      1.36 o 
  -1   5  15       98.81      102.21      3.66 o 
   0   5  15      182.09      208.02      5.06 o 
   1   5  15        5.40        4.18      1.96 o 
   2   5  15      353.80      368.07      6.92 o 
   3   5  15       40.18       46.29      3.23 o 
   4   5  15        8.80        4.49      1.77 o 
   5   5  15        6.85        7.58      2.24 o 
   6   5  15       43.56       45.84      5.06 o 
  -6   6  15        3.20        5.15      2.93 o 
  -5   6  15       10.52        6.31      2.64 o 
  -4   6  15       12.12        7.60      2.01 o 
  -3   6  15        0.98        1.48      1.81 o 
  -2   6  15       15.46       18.05      3.21 o 
  -1   6  15        0.17        1.63      1.83 o 
   0   6  15      108.35       90.07      5.35 o 
   1   6  15        7.68        5.11      2.00 o 
   2   6  15      111.72      112.55      4.73 o 
   3   6  15        1.06        0.86      2.04 o 
   4   6  15       61.99       68.17      4.86 o 
   5   6  15        8.31        5.83      2.35 o 
  -5   7  15        0.04        1.78      3.28 o 
  -4   7  15        1.84        2.66      2.78 o 
  -3   7  15       15.78       16.89      2.40 o 
  -2   7  15        0.52        1.30      2.16 o 
  -1   7  15        1.55        0.36      1.71 o 
   0   7  15        2.64        3.45      2.00 o 
   1   7  15       13.21       11.02      2.16 o 
   2   7  15       23.02       21.01      3.09 o 
   3   7  15        6.27        7.18      2.63 o 
   4   7  15        8.27        6.49      2.49 o 
  -4   8  15        0.02        1.11      3.14 o 
  -3   8  15        0.01        1.17      2.41 o 
  -2   8  15        0.80        0.22      2.33 o 
  -1   8  15        6.57        3.44      2.43 o 
   0   8  15       27.89       23.05      3.55 o 
   1   8  15       18.21       22.74      3.11 o 
   2   8  15       27.66       21.48      3.03 o 
   3   8  15        6.50        6.82      2.53 o 
  -3   9  15        7.69        1.96      3.39 o 
  -2   9  15        0.15        0.34      2.32 o 
  -1   9  15        0.02        0.00      2.25 o 
   0   9  15       11.75        9.07      2.37 o 
   1   9  15        1.35        1.24      2.19 o 
   2   9  15       13.35       11.68      3.23 o 
  -6   0  16       92.96       76.75      5.66 o 
  -4   0  16        6.58        2.28      2.74 o 
  -2   0  16       39.87       44.54      3.56 o 
   0   0  16       12.47       12.19      3.57 o 
   2   0  16       18.75       15.89      2.77 o 
   4   0  16        5.52        2.49      2.24 o 
   6   0  16       78.82       79.39      6.23 o 
  -7   1  16       33.26       43.09      4.81 o 
  -6   1  16       62.87       63.51      4.21 o 
  -5   1  16        0.22        0.48      1.88 o 
  -4   1  16        5.13        4.88      1.97 o 
  -3   1  16        0.23        0.21      1.43 o 
  -2   1  16        0.07        1.22      1.60 o 
  -1   1  16       55.72       59.46      3.78 o 
   0   1  16        6.63        8.58      2.06 o 
   1   1  16        1.26        0.31      1.47 o 
   2   1  16      151.42      156.10      4.10 o 
   3   1  16        0.94        1.17      1.33 o 
   4   1  16       43.75       38.65      3.34 o 
   5   1  16        3.21        3.82      1.76 o 
   6   1  16        0.93        0.36      1.86 o 
  -7   2  16        0.70        1.40      2.37 o 
  -6   2  16       20.50       22.92      4.18 o 
  -5   2  16        6.81        5.75      2.41 o 
  -4   2  16       11.87        6.65      2.37 o 
  -3   2  16       14.35        6.14      1.45 o 
  -2   2  16        6.27        6.37      1.53 o 
  -1   2  16       14.97       12.16      2.12 o 
   0   2  16      143.99      130.10      3.57 o 
   1   2  16       78.46       66.88      2.76 o 
   2   2  16       59.62       53.50      3.04 o 
   3   2  16       70.43       62.76      4.35 o 
   4   2  16        3.48        5.03      2.01 o 
   5   2  16       20.81       23.62      2.85 o 
   6   2  16        0.05        0.53      1.98 o 
  -7   3  16        7.84        7.74      3.15 o 
  -6   3  16       29.99       25.50      3.09 o 
  -5   3  16       19.50       15.08      3.23 o 
  -4   3  16        7.86        6.38      2.23 o 
  -3   3  16      136.18      133.01      4.89 o 
  -2   3  16       13.43       16.89      2.05 o 
  -1   3  16       51.58       48.67      2.64 o 
   0   3  16       27.03       31.56      2.44 o 
   1   3  16        1.07        1.73      1.69 o 
   2   3  16        3.47        0.48      1.74 o 
   3   3  16       98.06       99.80      3.91 o 
   4   3  16       15.85        9.63      3.13 o 
   5   3  16        1.65        1.32      2.17 o 
   6   3  16       53.28       62.85      4.36 o 
  -6   4  16        2.27        0.57      2.45 o 
  -5   4  16        5.73        1.71      2.25 o 
  -4   4  16       56.48       44.93      2.91 o 
  -3   4  16       13.58       12.52      2.28 o 
  -2   4  16       53.62       53.75      2.25 o 
  -1   4  16       47.29       36.58      2.30 o 
   0   4  16        0.00        0.62      1.58 o 
   1   4  16      156.33      155.01      4.71 o 
   2   4  16      192.97      212.59      6.17 o 
   3   4  16       35.59       35.13      3.37 o 
   4   4  16        2.01        4.37      2.07 o 
   5   4  16       13.54       13.33      2.66 o 
  -6   5  16        8.34       12.12      6.37 o 
  -5   5  16       46.51       43.79      3.96 o 
  -4   5  16        6.75        5.38      2.00 o 
  -3   5  16       55.84       70.65      2.81 o 
  -2   5  16       11.52        9.17      2.11 o 
  -1   5  16        5.45        6.27      2.00 o 
   0   5  16        3.98        2.34      1.77 o 
   1   5  16        3.08        3.94      1.93 o 
   2   5  16        0.33        2.63      2.04 o 
   3   5  16       27.85       24.72      3.45 o 
   4   5  16       21.58       28.31      3.14 o 
   5   5  16        1.65        0.00      2.06 o 
  -5   6  16        8.34        8.03      3.91 o 
  -4   6  16        6.63        8.50      3.05 o 
  -3   6  16       17.94       16.78      2.42 o 
  -2   6  16       11.04       12.76      2.20 o 
  -1   6  16        0.44        2.47      2.00 o 
   0   6  16       20.22       23.26      2.84 o 
   1   6  16      104.79       88.67      4.22 o 
   2   6  16       55.77       62.74      4.19 o 
   3   6  16        0.11        0.78      2.15 o 
   4   6  16        0.19        0.82      2.24 o 
  -4   7  16       22.42       23.82      4.13 o 
  -3   7  16        1.29        2.96      2.45 o 
  -2   7  16        6.03        2.06      1.95 o 
  -1   7  16        0.30        0.00      1.80 o 
   0   7  16        8.03        4.92      2.07 o 
   1   7  16        0.82        2.60      2.11 o 
   2   7  16        2.58        0.23      1.94 o 
   3   7  16       17.04       12.06      2.64 o 
  -3   8  16        0.45        5.79      3.29 o 
  -2   8  16       10.37        4.53      2.70 o 
  -1   8  16        0.70        0.23      1.98 o 
   0   8  16        1.83        0.99      1.93 o 
   1   8  16        9.74        8.16      2.57 o 
   2   8  16        3.63        1.48      2.20 o 
  -5   0  17        1.57        0.36      2.54 o 
  -3   0  17        4.69        5.92      3.24 o 
  -1   0  17       65.44       72.63      4.42 o 
   1   0  17       15.89       14.42      2.41 o 
   3   0  17       84.29       83.91      4.21 o 
   5   0  17        0.00        2.63      3.05 o 
  -6   1  17       21.66       32.58      3.81 o 
  -5   1  17       39.76       40.65      3.16 o 
  -4   1  17        3.10        4.63      1.75 o 
  -3   1  17       77.68       73.72      3.64 o 
  -2   1  17        1.38        0.55      1.56 o 
  -1   1  17        4.85        6.36      2.01 o 
   0   1  17       16.52       13.20      4.84 o 
   1   1  17       16.64       17.12      2.20 o 
   2   1  17       65.64       57.91      2.86 o 
   3   1  17      144.20      152.41      4.81 o 
   4   1  17       70.62       71.32      3.83 o 
   5   1  17        5.73        4.38      2.28 o 
  -6   2  17        1.30        4.90      2.66 o 
  -5   2  17        0.75        1.58      2.37 o 
  -4   2  17        2.25        0.77      1.73 o 
  -3   2  17        0.92        1.88      1.54 o 
  -2   2  17       34.17       34.29      2.81 o 
  -1   2  17       45.67       37.35      2.86 o 
   0   2  17       43.48       38.35      2.50 o 
   1   2  17      155.76      162.82      5.45 o 
   2   2  17        2.20        2.20      2.08 o 
   3   2  17       84.58       78.02      4.20 o 
   4   2  17        8.15        6.14      2.03 o 
   5   2  17       52.06       51.02      3.76 o 
  -6   3  17       49.26       44.75      4.03 o 
  -5   3  17       23.67       23.15      2.98 o 
  -4   3  17        2.36        1.29      2.01 o 
  -3   3  17        5.16       10.20      2.53 o 
  -2   3  17       35.46       38.27      2.57 o 
  -1   3  17        6.21        5.36      2.07 o 
   0   3  17      108.04      114.06      4.37 o 
   1   3  17       33.04       32.87      2.99 o 
   2   3  17       11.00       11.82      3.25 o 
   3   3  17        0.65        2.62      2.13 o 
   4   3  17        1.16        2.23      2.05 o 
   5   3  17        0.05        1.69      2.24 o 
  -6   4  17        6.52        3.66      2.83 o 
  -5   4  17       53.28       60.38      3.72 o 
  -4   4  17       40.23       44.19      3.61 o 
  -3   4  17        0.08        0.53      2.03 o 
  -2   4  17       35.99       36.44      3.04 o 
  -1   4  17       12.37       18.75      2.14 o 
   0   4  17       56.47       67.33      4.01 o 
   1   4  17        8.68       10.85      2.39 o 
   2   4  17       29.17       33.03      3.15 o 
   3   4  17        2.98        3.72      1.98 o 
   4   4  17        7.68        4.93      2.27 o 
  -5   5  17        0.86        0.59      2.32 o 
  -4   5  17       22.04       23.15      3.49 o 
  -3   5  17        3.78        5.30      2.52 o 
  -2   5  17        8.72        8.21      3.10 o 
  -1   5  17       27.35       24.15      2.70 o 
   0   5  17      108.56      119.87      4.48 o 
   1   5  17       51.54       49.68      4.04 o 
   2   5  17       89.09       96.30      4.44 o 
   3   5  17       63.06       76.27      4.30 o 
   4   5  17        0.50        0.78      2.22 o 
  -4   6  17        0.01        0.36      2.39 o 
  -3   6  17       62.42       71.73      4.70 o 
  -2   6  17        2.25        1.18      2.55 o 
  -1   6  17       32.61       30.20      3.09 o 
   0   6  17       93.28      104.65      8.47 o 
   1   6  17        7.40        8.32      2.36 o 
   2   6  17        3.59        6.92      2.39 o 
   3   6  17        0.59        0.90      2.27 o 
  -3   7  17       20.44       24.18      3.63 o 
  -2   7  17        9.26        9.20      2.92 o 
  -1   7  17        4.23        3.39      2.23 o 
   0   7  17       11.72       15.03      2.71 o 
   1   7  17       10.64       12.13      2.73 o 
   2   7  17        2.32        4.46      2.26 o 
  -6   0  18        9.01       11.80      5.16 o 
  -4   0  18       58.88       61.68      5.86 o 
  -2   0  18        5.22        8.32      2.82 o 
   0   0  18      172.75      161.05      8.91 o 
   2   0  18       30.09       30.68      3.96 o 
   4   0  18        2.30        0.36      3.14 o 
  -5   1  18        1.70        2.00      2.14 o 
  -4   1  18       55.56       57.35      3.45 o 
  -3   1  18       17.21       23.60      2.68 o 
  -2   1  18      143.52      138.25      5.30 o 
  -1   1  18        0.71        0.57      1.90 o 
   0   1  18        1.73        0.25      1.83 o 
   1   1  18        0.00        0.00      2.18 o 
   2   1  18        6.49        6.31      2.08 o 
   3   1  18        1.03        1.40      1.99 o 
   4   1  18       24.11       19.58      2.61 o 
  -5   2  18        0.13        1.69      2.33 o 
  -4   2  18        0.16        0.73      1.90 o 
  -3   2  18       10.67       11.43      3.72 o 
  -2   2  18        1.82        2.62      1.62 o 
  -1   2  18        4.32        3.61      2.16 o 
   0   2  18        0.00        0.49      2.10 o 
   1   2  18       19.11       14.90      2.25 o 
   2   2  18        0.47        1.75      1.89 o 
   3   2  18       10.82       12.73      2.36 o 
   4   2  18       10.90       11.80      2.42 o 
  -5   3  18        6.28        0.36      2.30 o 
  -4   3  18       14.18       11.70      2.89 o 
  -3   3  18       16.11       13.42      2.21 o 
  -2   3  18       21.65       22.26      2.86 o 
  -1   3  18        0.56        0.00      2.07 o 
   0   3  18       15.94       18.59      3.96 o 
   1   3  18       24.57       20.12      2.76 o 
   2   3  18        1.29        0.57      1.98 o 
   3   3  18        0.58        0.71      1.98 o 
   4   3  18       42.11       49.70      3.78 o 
  -4   4  18       32.63       33.45      3.70 o 
  -3   4  18       29.13       27.51      2.49 o 
  -2   4  18      163.75      177.10      6.77 o 
  -1   4  18        7.37        5.64      2.70 o 
   0   4  18       14.72       13.91      2.85 o 
   1   4  18        6.97        5.79      2.22 o 
   2   4  18       25.30       30.32      3.29 o 
   3   4  18       20.21       20.66      2.82 o 
  -4   5  18       29.03       30.93      3.91 o 
  -3   5  18        0.39        2.09      2.56 o 
  -2   5  18        5.02        4.39      2.65 o 
  -1   5  18       19.12       13.98      3.06 o 
   0   5  18        0.80        4.86      2.33 o 
   1   5  18      173.40      195.12      6.09 o 
   2   5  18        3.05        1.74      2.25 o 
  -2   6  18        5.14        1.29      2.48 o 
  -1   6  18       29.85       37.66      3.87 o 
   0   6  18       64.41       67.13      4.25 o 
   1   6  18       30.79       39.27      4.60 o 
  -3   0  19       17.63       13.87      3.12 o 
  -1   0  19        0.08        3.69      3.50 o 
   1   0  19        6.16       10.23      4.99 o 
   3   0  19       22.56       19.94      6.41 o 
  -4   1  19        2.34        7.26      2.76 o 
  -3   1  19       58.84       67.86      3.65 o 
  -2   1  19        0.08        1.23      1.75 o 
  -1   1  19        8.89        7.10      2.45 o 
   0   1  19        0.77        1.45      2.48 o 
   1   1  19       10.52        9.05      2.70 o 
   2   1  19        3.92        2.64      2.34 o 
   3   1  19        8.00        7.77      2.45 o 
  -4   2  19        0.04        0.37      2.27 o 
  -3   2  19       29.64       31.60      2.89 o 
  -2   2  19        1.78        4.18      2.14 o 
  -1   2  19        8.09        5.33      2.57 o 
   0   2  19        0.13        0.68      2.28 o 
   1   2  19        0.83        2.33      2.44 o 
   2   2  19        0.30        0.62      2.40 o 
   3   2  19        2.69        2.49      2.61 o 
  -4   3  19        0.47        2.02      2.94 o 
  -3   3  19       47.25       46.15      3.07 o 
  -2   3  19        1.00        1.18      2.06 o 
  -1   3  19       26.55       25.35      3.27 o 
   0   3  19        8.45       10.61      3.55 o 
   1   3  19        2.87        2.31      2.58 o 
   2   3  19        1.16        2.26      2.28 o 
  -3   4  19        1.92        1.26      2.21 o 
  -2   4  19        0.00        0.31      2.68 o 
  -1   4  19        6.13        6.88      3.39 o 
   0   4  19       41.67       39.08      4.00 o 
   1   4  19        1.05        5.27      2.93 o 
  -1   5  19        8.32        6.44      2.84 o 
   0   5  19      153.14      165.63     13.54 o 
  -2   0  20       14.95       17.14      3.97 o 
   0   0  20        3.12        6.41      6.05 o 
  -2   1  20       14.11       15.69      2.71 o 
  -1   1  20        0.64        3.05      2.70 o 
   0   1  20        1.67        0.69      2.56 o 
   1   1  20        0.09        2.48      2.65 o 
  -2   2  20        0.68        3.51      2.22 o 
  -1   2  20        5.10        6.56      3.06 o 
   0   2  20        2.94        6.22      2.90 o 
                                                 
